# Supplementary material for: The scientific standing of nations and its relationship with economic competitiveness
Source: PLoS One. 2024 Jun 20;19(6):e0304299. doi: 10.1371/journal.pone.0304299 (PMC11189224; doi:10.1371/journal.pone.0304299)
Supplement: S1 File — (XLSX) [file pone.0304299.s001.xlsx]

## Sheet: Rankings
Field name	Country	Type	N	FSS	Rank	Percentile
Acoustics	Netherlands	OECD member	35	1.73054	1 out of 13	100
Acoustics	Australia	OECD member	42	1.63728	2 out of 13	91.6667
Acoustics	United Kingdom	OECD member	127	1.45196	3 out of 13	83.3333
Acoustics	Italy	OECD member	50	1.12685	4 out of 13	75
Acoustics	Germany	OECD member	74	1.1184	5 out of 13	66.6667
Acoustics	Canada	OECD member	60	1.09574	6 out of 13	58.3333
Acoustics	United States	OECD member	404	1.08399	7 out of 13	50
Acoustics	China	Non-OECD economy	167	1.0377	8 out of 13	41.6667
Acoustics	France	OECD member	262	0.894615	9 out of 13	33.3333
Acoustics	Spain	OECD member	63	0.704697	10 out of 13	25
Acoustics	Poland	OECD member	76	0.594542	11 out of 13	16.6667
Acoustics	Russia	Non-OECD economy	137	0.526358	12 out of 13	8.33333
Acoustics	Japan	OECD member	50	0.470887	13 out of 13	0
Agricultural Economics & Policy	Germany	OECD member	30	1.42693	1 out of 4	100
Agricultural Economics & Policy	Italy	OECD member	38	1.314	2 out of 4	66.6667
Agricultural Economics & Policy	United States	OECD member	62	1.0378	3 out of 4	33.3333
Agricultural Economics & Policy	Czech Republic	OECD member	41	0.407353	4 out of 4	0
Agricultural Engineering	United States	OECD member	234	1.40714	1 out of 6	100
Agricultural Engineering	Italy	OECD member	38	1.33335	2 out of 6	80
Agricultural Engineering	China	Non-OECD economy	142	1.12594	3 out of 6	60
Agricultural Engineering	Spain	OECD member	48	0.891733	4 out of 6	40
Agricultural Engineering	Brazil	Non-OECD economy	279	0.538755	5 out of 6	20
Agricultural Engineering	Czech Republic	OECD member	36	0.500104	6 out of 6	0
Agriculture, Dairy & Animal Science	Canada	OECD member	361	1.97003	1 out of 37	100
Agriculture, Dairy & Animal Science	Austria	OECD member	47	1.85975	2 out of 37	97.2222
Agriculture, Dairy & Animal Science	Denmark	OECD member	129	1.74938	3 out of 37	94.4444
Agriculture, Dairy & Animal Science	Ireland	OECD member	90	1.63873	4 out of 37	91.6667
Agriculture, Dairy & Animal Science	Netherlands	OECD member	150	1.5645	5 out of 37	88.8889
Agriculture, Dairy & Animal Science	Belgium	OECD member	83	1.55687	6 out of 37	86.1111
Agriculture, Dairy & Animal Science	Australia	OECD member	301	1.52259	7 out of 37	83.3333
Agriculture, Dairy & Animal Science	Switzerland	OECD member	59	1.51618	8 out of 37	80.5556
Agriculture, Dairy & Animal Science	United Kingdom	OECD member	144	1.49015	9 out of 37	77.7778
Agriculture, Dairy & Animal Science	Italy	OECD member	553	1.36203	10 out of 37	75
Agriculture, Dairy & Animal Science	Germany	OECD member	257	1.27535	11 out of 37	72.2222
Agriculture, Dairy & Animal Science	New Zealand	OECD member	117	1.25814	12 out of 37	69.4444
Agriculture, Dairy & Animal Science	Finland	OECD member	44	1.22215	13 out of 37	66.6667
Agriculture, Dairy & Animal Science	China	Non-OECD economy	865	1.15763	14 out of 37	63.8889
Agriculture, Dairy & Animal Science	United States	OECD member	1909	1.09752	15 out of 37	61.1111
Agriculture, Dairy & Animal Science	Norway	OECD member	57	1.01843	16 out of 37	58.3333
Agriculture, Dairy & Animal Science	South Korea	OECD member	190	0.979828	17 out of 37	55.5556
Agriculture, Dairy & Animal Science	South Africa	Non-OECD economy	92	0.965509	18 out of 37	52.7778
Agriculture, Dairy & Animal Science	Sweden	OECD member	55	0.909203	19 out of 37	50
Agriculture, Dairy & Animal Science	France	OECD member	352	0.907745	20 out of 37	47.2222
Agriculture, Dairy & Animal Science	Israel	OECD member	48	0.880207	21 out of 37	44.4444
Agriculture, Dairy & Animal Science	Poland	OECD member	461	0.852296	22 out of 37	41.6667
Agriculture, Dairy & Animal Science	Spain	OECD member	381	0.78316	23 out of 37	38.8889
Agriculture, Dairy & Animal Science	Greece	OECD member	64	0.782266	24 out of 37	36.1111
Agriculture, Dairy & Animal Science	Portugal	OECD member	55	0.766353	25 out of 37	33.3333
Agriculture, Dairy & Animal Science	Czech Republic	OECD member	110	0.524691	26 out of 37	30.5556
Agriculture, Dairy & Animal Science	Colombia	OECD member	47	0.522877	27 out of 37	27.7778
Agriculture, Dairy & Animal Science	Brazil	Non-OECD economy	1126	0.516968	28 out of 37	25
Agriculture, Dairy & Animal Science	Turkey	OECD member	170	0.512007	29 out of 37	22.2222
Agriculture, Dairy & Animal Science	Japan	OECD member	246	0.496162	30 out of 37	19.4444
Agriculture, Dairy & Animal Science	Mexico	OECD member	284	0.454157	31 out of 37	16.6667
Agriculture, Dairy & Animal Science	Hungary	OECD member	34	0.443493	32 out of 37	13.8889
Agriculture, Dairy & Animal Science	Chile	OECD member	32	0.440138	33 out of 37	11.1111
Agriculture, Dairy & Animal Science	India	Non-OECD economy	773	0.427114	34 out of 37	8.33333
Agriculture, Dairy & Animal Science	Argentina	Non-OECD economy	44	0.342386	35 out of 37	5.55556
Agriculture, Dairy & Animal Science	Slovakia	OECD member	46	0.319938	36 out of 37	2.77778
Agriculture, Dairy & Animal Science	Russia	Non-OECD economy	42	0.22774	37 out of 37	0
Agriculture, Multidisciplinary	Netherlands	OECD member	40	4.64702	1 out of 15	100
Agriculture, Multidisciplinary	United States	OECD member	72	2.42032	2 out of 15	92.8571
Agriculture, Multidisciplinary	Australia	OECD member	124	1.88537	3 out of 15	85.7143
Agriculture, Multidisciplinary	Spain	OECD member	66	1.50506	4 out of 15	78.5714
Agriculture, Multidisciplinary	France	OECD member	42	1.21554	5 out of 15	71.4286
Agriculture, Multidisciplinary	China	Non-OECD economy	129	1.16754	6 out of 15	64.2857
Agriculture, Multidisciplinary	New Zealand	OECD member	58	1.00767	7 out of 15	57.1429
Agriculture, Multidisciplinary	Germany	OECD member	47	0.897039	8 out of 15	50
Agriculture, Multidisciplinary	Switzerland	OECD member	61	0.882093	9 out of 15	42.8571
Agriculture, Multidisciplinary	Japan	OECD member	64	0.739537	10 out of 15	35.7143
Agriculture, Multidisciplinary	Mexico	OECD member	92	0.696543	11 out of 15	28.5714
Agriculture, Multidisciplinary	Lithuania	OECD member	94	0.619468	12 out of 15	21.4286
Agriculture, Multidisciplinary	India	Non-OECD economy	284	0.586831	13 out of 15	14.2857
Agriculture, Multidisciplinary	Brazil	Non-OECD economy	954	0.585396	14 out of 15	7.14286
Agriculture, Multidisciplinary	Turkey	OECD member	67	0.485956	15 out of 15	0
Agronomy	Netherlands	OECD member	36	2.58151	1 out of 24	100
Agronomy	Australia	OECD member	153	2.11574	2 out of 24	95.6522
Agronomy	Denmark	OECD member	50	2.10582	3 out of 24	91.3043
Agronomy	Germany	OECD member	151	1.6976	4 out of 24	86.9565
Agronomy	South Africa	Non-OECD economy	52	1.56621	5 out of 24	82.6087
Agronomy	China	Non-OECD economy	533	1.49042	6 out of 24	78.2609
Agronomy	Italy	OECD member	317	1.34464	7 out of 24	73.913
Agronomy	United States	OECD member	1243	1.3435	8 out of 24	69.5652
Agronomy	Canada	OECD member	146	1.22975	9 out of 24	65.2174
Agronomy	United Kingdom	OECD member	86	1.13141	10 out of 24	60.8696
Agronomy	Greece	OECD member	53	1.11521	11 out of 24	56.5217
Agronomy	Spain	OECD member	239	1.03612	12 out of 24	52.1739
Agronomy	France	OECD member	237	0.981068	13 out of 24	47.8261
Agronomy	Czech Republic	OECD member	143	0.960568	14 out of 24	43.4783
Agronomy	Argentina	Non-OECD economy	88	0.907338	15 out of 24	39.1304
Agronomy	Poland	OECD member	172	0.825224	16 out of 24	34.7826
Agronomy	New Zealand	OECD member	52	0.795755	17 out of 24	30.4348
Agronomy	Chile	OECD member	48	0.712515	18 out of 24	26.087
Agronomy	Mexico	OECD member	149	0.622765	19 out of 24	21.7391
Agronomy	India	Non-OECD economy	405	0.568288	20 out of 24	17.3913
Agronomy	Turkey	OECD member	203	0.546693	21 out of 24	13.0435
Agronomy	Japan	OECD member	173	0.529136	22 out of 24	8.69565
Agronomy	Brazil	Non-OECD economy	1011	0.497071	23 out of 24	4.34783
Agronomy	Hungary	OECD member	111	0.39851	24 out of 24	0
Allergy	Denmark	OECD member	32	1.77345	1 out of 17	100
Allergy	Sweden	OECD member	44	1.64926	2 out of 17	93.75
Allergy	United Kingdom	OECD member	98	1.57412	3 out of 17	87.5
Allergy	United States	OECD member	496	1.32043	4 out of 17	81.25
Allergy	Switzerland	OECD member	35	1.31715	5 out of 17	75
Allergy	Germany	OECD member	152	1.18859	6 out of 17	68.75
Allergy	Netherlands	OECD member	55	1.17923	7 out of 17	62.5
Allergy	South Korea	OECD member	68	0.96149	8 out of 17	56.25
Allergy	Italy	OECD member	119	0.941437	9 out of 17	50
Allergy	Canada	OECD member	46	0.888413	10 out of 17	43.75
Allergy	Austria	OECD member	39	0.724248	11 out of 17	37.5
Allergy	France	OECD member	146	0.669038	12 out of 17	31.25
Allergy	Poland	OECD member	131	0.65625	13 out of 17	25
Allergy	Japan	OECD member	77	0.58511	14 out of 17	18.75
Allergy	Turkey	OECD member	119	0.532101	15 out of 17	12.5
Allergy	Portugal	OECD member	73	0.528697	16 out of 17	6.25
Allergy	Spain	OECD member	261	0.405154	17 out of 17	0
Anatomy & Morphology	Italy	OECD member	63	1.96797	1 out of 11	100
Anatomy & Morphology	Poland	OECD member	62	1.52834	2 out of 11	90
Anatomy & Morphology	Germany	OECD member	30	1.46581	3 out of 11	80
Anatomy & Morphology	United States	OECD member	52	1.28459	4 out of 11	70
Anatomy & Morphology	Chile	OECD member	57	1.0433	5 out of 11	60
Anatomy & Morphology	United Kingdom	OECD member	39	0.94738	6 out of 11	50
Anatomy & Morphology	Japan	OECD member	75	0.81183	7 out of 11	40
Anatomy & Morphology	India	Non-OECD economy	31	0.806115	8 out of 11	30
Anatomy & Morphology	Spain	OECD member	51	0.656666	9 out of 11	20
Anatomy & Morphology	Brazil	Non-OECD economy	71	0.624274	10 out of 11	10
Anatomy & Morphology	Turkey	OECD member	63	0.42602	11 out of 11	0
Anesthesiology	Netherlands	OECD member	146	2.10429	1 out of 25	100
Anesthesiology	Denmark	OECD member	138	1.73996	2 out of 25	95.8333
Anesthesiology	Australia	OECD member	144	1.4142	3 out of 25	91.6667
Anesthesiology	Canada	OECD member	354	1.38019	4 out of 25	87.5
Anesthesiology	Switzerland	OECD member	113	1.2314	5 out of 25	83.3333
Anesthesiology	New Zealand	OECD member	39	1.1868	6 out of 25	79.1667
Anesthesiology	United Kingdom	OECD member	370	1.15593	7 out of 25	75
Anesthesiology	United States	OECD member	1805	1.13204	8 out of 25	70.8333
Anesthesiology	Norway	OECD member	35	0.963852	9 out of 25	66.6667
Anesthesiology	South Korea	OECD member	182	0.944484	10 out of 25	62.5
Anesthesiology	Belgium	OECD member	108	0.87832	11 out of 25	58.3333
Anesthesiology	China	Non-OECD economy	151	0.843121	12 out of 25	54.1667
Anesthesiology	Germany	OECD member	577	0.817834	13 out of 25	50
Anesthesiology	Sweden	OECD member	112	0.769675	14 out of 25	45.8333
Anesthesiology	Austria	OECD member	88	0.737171	15 out of 25	41.6667
Anesthesiology	Italy	OECD member	186	0.706542	16 out of 25	37.5
Anesthesiology	Singapore	Non-OECD economy	34	0.695511	17 out of 25	33.3333
Anesthesiology	France	OECD member	381	0.687654	18 out of 25	29.1667
Anesthesiology	Taiwan	Non-OECD economy	40	0.648744	19 out of 25	25
Anesthesiology	Finland	OECD member	59	0.605625	20 out of 25	20.8333
Anesthesiology	Brazil	Non-OECD economy	61	0.538727	21 out of 25	16.6667
Anesthesiology	Spain	OECD member	117	0.493236	22 out of 25	12.5
Anesthesiology	Japan	OECD member	393	0.455576	23 out of 25	8.33333
Anesthesiology	Turkey	OECD member	220	0.436873	24 out of 25	4.16667
Anesthesiology	India	Non-OECD economy	123	0.412553	25 out of 25	0
Anthropology	United Kingdom	OECD member	265	1.53668	1 out of 18	100
Anthropology	Germany	OECD member	113	1.31368	2 out of 18	94.1176
Anthropology	Israel	OECD member	30	1.28547	3 out of 18	88.2353
Anthropology	Netherlands	OECD member	40	1.16402	4 out of 18	82.3529
Anthropology	Spain	OECD member	97	1.14526	5 out of 18	76.4706
Anthropology	Brazil	Non-OECD economy	31	1.09539	6 out of 18	70.5882
Anthropology	South Africa	Non-OECD economy	44	1.05443	7 out of 18	64.7059
Anthropology	Canada	OECD member	135	1.02695	8 out of 18	58.8235
Anthropology	United States	OECD member	1426	0.986634	9 out of 18	52.9412
Anthropology	Australia	OECD member	132	0.938083	10 out of 18	47.0588
Anthropology	New Zealand	OECD member	30	0.837883	11 out of 18	41.1765
Anthropology	France	OECD member	89	0.775858	12 out of 18	35.2941
Anthropology	Chile	OECD member	70	0.76836	13 out of 18	29.4118
Anthropology	Poland	OECD member	55	0.712029	14 out of 18	23.5294
Anthropology	Italy	OECD member	75	0.629303	15 out of 18	17.6471
Anthropology	Argentina	Non-OECD economy	68	0.597073	16 out of 18	11.7647
Anthropology	Russia	Non-OECD economy	31	0.5915	17 out of 18	5.88235
Anthropology	Japan	OECD member	52	0.480605	18 out of 18	0
Area Studies	China	Non-OECD economy	46	1.69312	1 out of 6	100
Area Studies	Australia	OECD member	71	1.22681	2 out of 6	80
Area Studies	South Africa	Non-OECD economy	33	1.07897	3 out of 6	60
Area Studies	United Kingdom	OECD member	114	0.823992	4 out of 6	40
Area Studies	United States	OECD member	266	0.640944	5 out of 6	20
Area Studies	Canada	OECD member	41	0.58769	6 out of 6	0
Astronomy & Astrophysics	Israel	OECD member	117	1.86892	1 out of 38	100
Astronomy & Astrophysics	Switzerland	OECD member	310	1.43258	2 out of 38	97.2973
Astronomy & Astrophysics	United Kingdom	OECD member	1864	1.41045	3 out of 38	94.5946
Astronomy & Astrophysics	Denmark	OECD member	127	1.26863	4 out of 38	91.8919
Astronomy & Astrophysics	Sweden	OECD member	265	1.25206	5 out of 38	89.1892
Astronomy & Astrophysics	Netherlands	OECD member	573	1.22842	6 out of 38	86.4865
Astronomy & Astrophysics	United States	OECD member	7977	1.21854	7 out of 38	83.7838
Astronomy & Astrophysics	Australia	OECD member	601	1.20426	8 out of 38	81.0811
Astronomy & Astrophysics	Norway	OECD member	81	1.17677	9 out of 38	78.3784
Astronomy & Astrophysics	Greece	OECD member	114	1.14734	10 out of 38	75.6757
Astronomy & Astrophysics	Germany	OECD member	2125	1.04303	11 out of 38	72.973
Astronomy & Astrophysics	Canada	OECD member	538	1.04053	12 out of 38	70.2703
Astronomy & Astrophysics	Italy	OECD member	1760	0.930422	13 out of 38	67.5676
Astronomy & Astrophysics	Chile	OECD member	387	0.912746	14 out of 38	64.8649
Astronomy & Astrophysics	New Zealand	OECD member	58	0.877383	15 out of 38	62.1622
Astronomy & Astrophysics	Portugal	OECD member	119	0.866503	16 out of 38	59.4595
Astronomy & Astrophysics	France	OECD member	1687	0.863761	17 out of 38	56.7568
Astronomy & Astrophysics	Austria	OECD member	156	0.85359	18 out of 38	54.0541
Astronomy & Astrophysics	Japan	OECD member	1361	0.825081	19 out of 38	51.3514
Astronomy & Astrophysics	Belgium	OECD member	299	0.799996	20 out of 38	48.6486
Astronomy & Astrophysics	South Africa	Non-OECD economy	193	0.793042	21 out of 38	45.9459
Astronomy & Astrophysics	Spain	OECD member	1048	0.790629	22 out of 38	43.2432
Astronomy & Astrophysics	Finland	OECD member	178	0.77786	23 out of 38	40.5405
Astronomy & Astrophysics	China	Non-OECD economy	1317	0.771087	24 out of 38	37.8378
Astronomy & Astrophysics	Czech Republic	OECD member	177	0.750507	25 out of 38	35.1351
Astronomy & Astrophysics	India	Non-OECD economy	700	0.715044	26 out of 38	32.4324
Astronomy & Astrophysics	Poland	OECD member	371	0.707727	27 out of 38	29.7297
Astronomy & Astrophysics	South Korea	OECD member	263	0.678772	28 out of 38	27.027
Astronomy & Astrophysics	Taiwan	Non-OECD economy	168	0.637942	29 out of 38	24.3243
Astronomy & Astrophysics	Brazil	Non-OECD economy	471	0.632024	30 out of 38	21.6216
Astronomy & Astrophysics	Hungary	OECD member	125	0.625105	31 out of 38	18.9189
Astronomy & Astrophysics	Ireland	OECD member	61	0.588221	32 out of 38	16.2162
Astronomy & Astrophysics	Mexico	OECD member	358	0.486455	33 out of 38	13.5135
Astronomy & Astrophysics	Russia	Non-OECD economy	1103	0.434238	34 out of 38	10.8108
Astronomy & Astrophysics	Argentina	Non-OECD economy	241	0.38712	35 out of 38	8.10811
Astronomy & Astrophysics	Colombia	OECD member	37	0.363262	36 out of 38	5.40541
Astronomy & Astrophysics	Slovakia	OECD member	53	0.319457	37 out of 38	2.7027
Astronomy & Astrophysics	Turkey	OECD member	116	0.307549	38 out of 38	0
Audiology & Speech-Language Pathology	United Kingdom	OECD member	50	1.31483	1 out of 4	100
Audiology & Speech-Language Pathology	Australia	OECD member	43	1.23784	2 out of 4	66.6667
Audiology & Speech-Language Pathology	United States	OECD member	490	0.94898	3 out of 4	33.3333
Audiology & Speech-Language Pathology	Canada	OECD member	46	0.859261	4 out of 4	0
Automation & Control Systems	Australia	OECD member	98	3.25217	1 out of 32	100
Automation & Control Systems	Singapore	Non-OECD economy	63	1.78725	2 out of 32	96.7742
Automation & Control Systems	Canada	OECD member	175	1.35268	3 out of 32	93.5484
Automation & Control Systems	Norway	OECD member	76	1.33768	4 out of 32	90.3226
Automation & Control Systems	South Korea	OECD member	149	1.33049	5 out of 32	87.0968
Automation & Control Systems	China	Non-OECD economy	3288	1.30105	6 out of 32	83.871
Automation & Control Systems	Switzerland	OECD member	55	1.29698	7 out of 32	80.6452
Automation & Control Systems	United Kingdom	OECD member	211	1.25199	8 out of 32	77.4194
Automation & Control Systems	United States	OECD member	1124	1.17101	9 out of 32	74.1935
Automation & Control Systems	Belgium	OECD member	55	1.16431	10 out of 32	70.9677
Automation & Control Systems	Netherlands	OECD member	143	1.12798	11 out of 32	67.7419
Automation & Control Systems	Sweden	OECD member	137	0.969442	12 out of 32	64.5161
Automation & Control Systems	Italy	OECD member	362	0.770498	13 out of 32	61.2903
Automation & Control Systems	Germany	OECD member	348	0.673349	14 out of 32	58.0645
Automation & Control Systems	Portugal	OECD member	51	0.667514	15 out of 32	54.8387
Automation & Control Systems	France	OECD member	585	0.656055	16 out of 32	51.6129
Automation & Control Systems	Mexico	OECD member	175	0.642346	17 out of 32	48.3871
Automation & Control Systems	Spain	OECD member	211	0.634443	18 out of 32	45.1613
Automation & Control Systems	Poland	OECD member	180	0.631352	19 out of 32	41.9355
Automation & Control Systems	Greece	OECD member	47	0.621255	20 out of 32	38.7097
Automation & Control Systems	India	Non-OECD economy	148	0.616343	21 out of 32	35.4839
Automation & Control Systems	Denmark	OECD member	38	0.533158	22 out of 32	32.2581
Automation & Control Systems	Brazil	Non-OECD economy	134	0.518929	23 out of 32	29.0323
Automation & Control Systems	Taiwan	Non-OECD economy	77	0.461981	24 out of 32	25.8065
Automation & Control Systems	Japan	OECD member	206	0.460157	25 out of 32	22.5806
Automation & Control Systems	Austria	OECD member	57	0.456519	26 out of 32	19.3548
Automation & Control Systems	Slovakia	OECD member	41	0.38717	27 out of 32	16.129
Automation & Control Systems	Turkey	OECD member	86	0.360703	28 out of 32	12.9032
Automation & Control Systems	Hungary	OECD member	32	0.359395	29 out of 32	9.67742
Automation & Control Systems	Russia	Non-OECD economy	274	0.286215	30 out of 32	6.45161
Automation & Control Systems	Colombia	OECD member	32	0.271154	31 out of 32	3.22581
Automation & Control Systems	Czech Republic	OECD member	83	0.271151	32 out of 32	0
Behavioral Sciences	United Kingdom	OECD member	95	1.64552	1 out of 9	100
Behavioral Sciences	Australia	OECD member	32	1.41206	2 out of 9	87.5
Behavioral Sciences	Canada	OECD member	49	0.99392	3 out of 9	75
Behavioral Sciences	Germany	OECD member	33	0.93268	4 out of 9	62.5
Behavioral Sciences	United States	OECD member	363	0.910582	5 out of 9	50
Behavioral Sciences	France	OECD member	58	0.692359	6 out of 9	37.5
Behavioral Sciences	Spain	OECD member	37	0.486493	7 out of 9	25
Behavioral Sciences	Japan	OECD member	32	0.448975	8 out of 9	12.5
Behavioral Sciences	Mexico	OECD member	31	0.432653	9 out of 9	0
Biochemical Research Methods	China	Non-OECD economy	296	1.45388	1 out of 22	100
Biochemical Research Methods	Denmark	OECD member	36	1.32662	2 out of 22	95.2381
Biochemical Research Methods	Netherlands	OECD member	69	1.29977	3 out of 22	90.4762
Biochemical Research Methods	Germany	OECD member	307	1.23964	4 out of 22	85.7143
Biochemical Research Methods	Belgium	OECD member	42	1.21003	5 out of 22	80.9524
Biochemical Research Methods	Austria	OECD member	45	1.12721	6 out of 22	76.1905
Biochemical Research Methods	United States	OECD member	934	1.1069	7 out of 22	71.4286
Biochemical Research Methods	Sweden	OECD member	78	1.08864	8 out of 22	66.6667
Biochemical Research Methods	Switzerland	OECD member	91	1.05997	9 out of 22	61.9048
Biochemical Research Methods	Singapore	Non-OECD economy	31	0.985612	10 out of 22	57.1429
Biochemical Research Methods	Israel	OECD member	30	0.911485	11 out of 22	52.381
Biochemical Research Methods	United Kingdom	OECD member	162	0.866738	12 out of 22	47.619
Biochemical Research Methods	Canada	OECD member	124	0.822243	13 out of 22	42.8571
Biochemical Research Methods	Taiwan	Non-OECD economy	32	0.747257	14 out of 22	38.0952
Biochemical Research Methods	Australia	OECD member	90	0.731665	15 out of 22	33.3333
Biochemical Research Methods	Italy	OECD member	85	0.684962	16 out of 22	28.5714
Biochemical Research Methods	France	OECD member	142	0.561616	17 out of 22	23.8095
Biochemical Research Methods	South Korea	OECD member	40	0.541456	18 out of 22	19.0476
Biochemical Research Methods	Spain	OECD member	92	0.479923	19 out of 22	14.2857
Biochemical Research Methods	Brazil	Non-OECD economy	57	0.445854	20 out of 22	9.52381
Biochemical Research Methods	India	Non-OECD economy	66	0.426636	21 out of 22	4.7619
Biochemical Research Methods	Japan	OECD member	51	0.389502	22 out of 22	0
Biochemistry & Molecular Biology	Switzerland	OECD member	820	1.48518	1 out of 42	100
Biochemistry & Molecular Biology	South Africa	Non-OECD economy	168	1.41717	2 out of 42	97.561
Biochemistry & Molecular Biology	Germany	OECD member	3467	1.3298	3 out of 42	95.122
Biochemistry & Molecular Biology	Singapore	Non-OECD economy	283	1.32245	4 out of 42	92.6829
Biochemistry & Molecular Biology	United Kingdom	OECD member	3675	1.31185	5 out of 42	90.2439
Biochemistry & Molecular Biology	Australia	OECD member	1200	1.29283	6 out of 42	87.8049
Biochemistry & Molecular Biology	Denmark	OECD member	563	1.25986	7 out of 42	85.3659
Biochemistry & Molecular Biology	Netherlands	OECD member	681	1.2277	8 out of 42	82.9268
Biochemistry & Molecular Biology	Portugal	OECD member	513	1.17279	9 out of 42	80.4878
Biochemistry & Molecular Biology	United States	OECD member	17382	1.1637	10 out of 42	78.0488
Biochemistry & Molecular Biology	Canada	OECD member	2079	1.14264	11 out of 42	75.6098
Biochemistry & Molecular Biology	Ireland	OECD member	131	1.11557	12 out of 42	73.1707
Biochemistry & Molecular Biology	Sweden	OECD member	842	1.09736	13 out of 42	70.7317
Biochemistry & Molecular Biology	Estonia	OECD member	68	1.063	14 out of 42	68.2927
Biochemistry & Molecular Biology	Austria	OECD member	535	1.05666	15 out of 42	65.8537
Biochemistry & Molecular Biology	Belgium	OECD member	513	1.04395	16 out of 42	63.4146
Biochemistry & Molecular Biology	New Zealand	OECD member	193	0.979935	17 out of 42	60.9756
Biochemistry & Molecular Biology	China	Non-OECD economy	4792	0.974601	18 out of 42	58.5366
Biochemistry & Molecular Biology	South Korea	OECD member	2047	0.972002	19 out of 42	56.0976
Biochemistry & Molecular Biology	Norway	OECD member	285	0.967856	20 out of 42	53.6585
Biochemistry & Molecular Biology	Italy	OECD member	3433	0.962785	21 out of 42	51.2195
Biochemistry & Molecular Biology	Finland	OECD member	295	0.953627	22 out of 42	48.7805
Biochemistry & Molecular Biology	Israel	OECD member	726	0.951207	23 out of 42	46.3415
Biochemistry & Molecular Biology	India	Non-OECD economy	2332	0.941207	24 out of 42	43.9024
Biochemistry & Molecular Biology	Slovenia	OECD member	160	0.865535	25 out of 42	41.4634
Biochemistry & Molecular Biology	Spain	OECD member	2085	0.846673	26 out of 42	39.0244
Biochemistry & Molecular Biology	Greece	OECD member	400	0.820162	27 out of 42	36.5854
Biochemistry & Molecular Biology	Poland	OECD member	2030	0.759881	28 out of 42	34.1463
Biochemistry & Molecular Biology	Chile	OECD member	255	0.734948	29 out of 42	31.7073
Biochemistry & Molecular Biology	Japan	OECD member	4736	0.725035	30 out of 42	29.2683
Biochemistry & Molecular Biology	Turkey	OECD member	913	0.722843	31 out of 42	26.8293
Biochemistry & Molecular Biology	Hungary	OECD member	516	0.697372	32 out of 42	24.3902
Biochemistry & Molecular Biology	Czech Republic	OECD member	645	0.696257	33 out of 42	21.9512
Biochemistry & Molecular Biology	France	OECD member	3491	0.683578	34 out of 42	19.5122
Biochemistry & Molecular Biology	Taiwan	Non-OECD economy	701	0.666507	35 out of 42	17.0732
Biochemistry & Molecular Biology	Lithuania	OECD member	111	0.623149	36 out of 42	14.6341
Biochemistry & Molecular Biology	Brazil	Non-OECD economy	1855	0.599518	37 out of 42	12.1951
Biochemistry & Molecular Biology	Colombia	OECD member	56	0.563685	38 out of 42	9.7561
Biochemistry & Molecular Biology	Slovakia	OECD member	225	0.523733	39 out of 42	7.31707
Biochemistry & Molecular Biology	Mexico	OECD member	674	0.519169	40 out of 42	4.87805
Biochemistry & Molecular Biology	Russia	Non-OECD economy	2728	0.436676	41 out of 42	2.43902
Biochemistry & Molecular Biology	Argentina	Non-OECD economy	589	0.39988	42 out of 42	0
Biodiversity Conservation	United Kingdom	OECD member	121	1.75248	1 out of 7	100
Biodiversity Conservation	Australia	OECD member	38	1.72644	2 out of 7	83.3333
Biodiversity Conservation	Brazil	Non-OECD economy	78	1.33011	3 out of 7	66.6667
Biodiversity Conservation	Italy	OECD member	30	0.981849	4 out of 7	50
Biodiversity Conservation	Canada	OECD member	34	0.833081	5 out of 7	33.3333
Biodiversity Conservation	United States	OECD member	227	0.804798	6 out of 7	16.6667
Biodiversity Conservation	Mexico	OECD member	101	0.603972	7 out of 7	0
Biology	Sweden	OECD member	44	2.06175	1 out of 15	100
Biology	United Kingdom	OECD member	207	1.76697	2 out of 15	92.8571
Biology	Australia	OECD member	41	1.68067	3 out of 15	85.7143
Biology	Germany	OECD member	99	1.54152	4 out of 15	78.5714
Biology	Canada	OECD member	99	1.31356	5 out of 15	71.4286
Biology	United States	OECD member	856	1.01103	6 out of 15	64.2857
Biology	India	Non-OECD economy	90	1.00955	7 out of 15	57.1429
Biology	France	OECD member	52	1.00328	8 out of 15	50
Biology	China	Non-OECD economy	103	0.846439	9 out of 15	42.8571
Biology	Japan	OECD member	81	0.687606	10 out of 15	35.7143
Biology	Poland	OECD member	37	0.514069	11 out of 15	28.5714
Biology	Brazil	Non-OECD economy	227	0.50427	12 out of 15	21.4286
Biology	Mexico	OECD member	48	0.447568	13 out of 15	14.2857
Biology	Slovakia	OECD member	49	0.429428	14 out of 15	7.14286
Biology	Russia	Non-OECD economy	139	0.229713	15 out of 15	0
Biophysics	Sweden	OECD member	58	1.71159	1 out of 24	100
Biophysics	Netherlands	OECD member	89	1.42077	2 out of 24	95.6522
Biophysics	Australia	OECD member	46	1.40224	3 out of 24	91.3043
Biophysics	United Kingdom	OECD member	242	1.21977	4 out of 24	86.9565
Biophysics	Germany	OECD member	365	1.16618	5 out of 24	82.6087
Biophysics	Denmark	OECD member	38	1.12119	6 out of 24	78.2609
Biophysics	Canada	OECD member	156	1.08988	7 out of 24	73.913
Biophysics	United States	OECD member	2409	1.05851	8 out of 24	69.5652
Biophysics	Portugal	OECD member	37	0.956883	9 out of 24	65.2174
Biophysics	Italy	OECD member	180	0.896978	10 out of 24	60.8696
Biophysics	Austria	OECD member	99	0.840301	11 out of 24	56.5217
Biophysics	China	Non-OECD economy	79	0.838318	12 out of 24	52.1739
Biophysics	France	OECD member	151	0.828049	13 out of 24	47.8261
Biophysics	Spain	OECD member	93	0.785914	14 out of 24	43.4783
Biophysics	Israel	OECD member	37	0.775357	15 out of 24	39.1304
Biophysics	India	Non-OECD economy	87	0.678118	16 out of 24	34.7826
Biophysics	Slovakia	OECD member	32	0.618023	17 out of 24	30.4348
Biophysics	Japan	OECD member	156	0.557619	18 out of 24	26.087
Biophysics	Argentina	Non-OECD economy	36	0.551653	19 out of 24	21.7391
Biophysics	Brazil	Non-OECD economy	57	0.51535	20 out of 24	17.3913
Biophysics	Hungary	OECD member	69	0.438858	21 out of 24	13.0435
Biophysics	Poland	OECD member	44	0.411079	22 out of 24	8.69565
Biophysics	Russia	Non-OECD economy	143	0.400703	23 out of 24	4.34783
Biophysics	Mexico	OECD member	31	0.309597	24 out of 24	0
Biotechnology & Applied Microbiology	Denmark	OECD member	93	2.05215	1 out of 36	100
Biotechnology & Applied Microbiology	Taiwan	Non-OECD economy	107	1.87184	2 out of 36	97.1429
Biotechnology & Applied Microbiology	Australia	OECD member	154	1.86675	3 out of 36	94.2857
Biotechnology & Applied Microbiology	Sweden	OECD member	132	1.76564	4 out of 36	91.4286
Biotechnology & Applied Microbiology	United States	OECD member	1531	1.39849	5 out of 36	88.5714
Biotechnology & Applied Microbiology	Belgium	OECD member	88	1.36025	6 out of 36	85.7143
Biotechnology & Applied Microbiology	South Korea	OECD member	528	1.33861	7 out of 36	82.8571
Biotechnology & Applied Microbiology	Germany	OECD member	565	1.29144	8 out of 36	80
Biotechnology & Applied Microbiology	Ireland	OECD member	38	1.1847	9 out of 36	77.1429
Biotechnology & Applied Microbiology	Austria	OECD member	127	1.18255	10 out of 36	74.2857
Biotechnology & Applied Microbiology	Portugal	OECD member	202	1.17362	11 out of 36	71.4286
Biotechnology & Applied Microbiology	Singapore	Non-OECD economy	67	1.14252	12 out of 36	68.5714
Biotechnology & Applied Microbiology	Netherlands	OECD member	144	1.13373	13 out of 36	65.7143
Biotechnology & Applied Microbiology	United Kingdom	OECD member	317	1.06991	14 out of 36	62.8571
Biotechnology & Applied Microbiology	Switzerland	OECD member	81	1.06744	15 out of 36	60
Biotechnology & Applied Microbiology	Greece	OECD member	62	1.06057	16 out of 36	57.1429
Biotechnology & Applied Microbiology	Spain	OECD member	371	1.05787	17 out of 36	54.2857
Biotechnology & Applied Microbiology	India	Non-OECD economy	863	1.03217	18 out of 36	51.4286
Biotechnology & Applied Microbiology	South Africa	Non-OECD economy	73	1.02084	19 out of 36	48.5714
Biotechnology & Applied Microbiology	Canada	OECD member	207	1.01559	20 out of 36	45.7143
Biotechnology & Applied Microbiology	China	Non-OECD economy	2116	0.936099	21 out of 36	42.8571
Biotechnology & Applied Microbiology	Italy	OECD member	288	0.906809	22 out of 36	40
Biotechnology & Applied Microbiology	Poland	OECD member	143	0.87251	23 out of 36	37.1429
Biotechnology & Applied Microbiology	Finland	OECD member	74	0.843543	24 out of 36	34.2857
Biotechnology & Applied Microbiology	Norway	OECD member	53	0.804715	25 out of 36	31.4286
Biotechnology & Applied Microbiology	Israel	OECD member	55	0.773459	26 out of 36	28.5714
Biotechnology & Applied Microbiology	Brazil	Non-OECD economy	526	0.729293	27 out of 36	25.7143
Biotechnology & Applied Microbiology	Czech Republic	OECD member	82	0.727461	28 out of 36	22.8571
Biotechnology & Applied Microbiology	France	OECD member	264	0.704176	29 out of 36	20
Biotechnology & Applied Microbiology	Japan	OECD member	800	0.595672	30 out of 36	17.1429
Biotechnology & Applied Microbiology	Chile	OECD member	79	0.579691	31 out of 36	14.2857
Biotechnology & Applied Microbiology	Russia	Non-OECD economy	157	0.501145	32 out of 36	11.4286
Biotechnology & Applied Microbiology	Turkey	OECD member	302	0.451128	33 out of 36	8.57143
Biotechnology & Applied Microbiology	Mexico	OECD member	265	0.437135	34 out of 36	5.71429
Biotechnology & Applied Microbiology	Argentina	Non-OECD economy	117	0.363131	35 out of 36	2.85714
Biotechnology & Applied Microbiology	Slovakia	OECD member	40	0.326253	36 out of 36	0
Business	Germany	OECD member	163	1.82401	1 out of 31	100
Business	Belgium	OECD member	47	1.6374	2 out of 31	96.6667
Business	Sweden	OECD member	97	1.38055	3 out of 31	93.3333
Business	Netherlands	OECD member	128	1.37725	4 out of 31	90
Business	France	OECD member	139	1.22194	5 out of 31	86.6667
Business	United Kingdom	OECD member	545	1.21834	6 out of 31	83.3333
Business	Denmark	OECD member	47	1.12426	7 out of 31	80
Business	Australia	OECD member	318	1.09433	8 out of 31	76.6667
Business	New Zealand	OECD member	60	1.04566	9 out of 31	73.3333
Business	Canada	OECD member	211	1.04436	10 out of 31	70
Business	Switzerland	OECD member	55	1.04189	11 out of 31	66.6667
Business	Austria	OECD member	36	1.03895	12 out of 31	63.3333
Business	Finland	OECD member	90	1.03464	13 out of 31	60
Business	United States	OECD member	1566	0.981232	14 out of 31	56.6667
Business	India	Non-OECD economy	51	0.966418	15 out of 31	53.3333
Business	Spain	OECD member	351	0.928642	16 out of 31	50
Business	South Korea	OECD member	92	0.916406	17 out of 31	46.6667
Business	Portugal	OECD member	73	0.909803	18 out of 31	43.3333
Business	Taiwan	Non-OECD economy	81	0.907739	19 out of 31	40
Business	China	Non-OECD economy	235	0.85607	20 out of 31	36.6667
Business	Italy	OECD member	191	0.829184	21 out of 31	33.3333
Business	Ireland	OECD member	30	0.718738	22 out of 31	30
Business	Turkey	OECD member	41	0.626938	23 out of 31	26.6667
Business	Russia	Non-OECD economy	35	0.544073	24 out of 31	23.3333
Business	Norway	OECD member	37	0.538938	25 out of 31	20
Business	Brazil	Non-OECD economy	62	0.506756	26 out of 31	16.6667
Business	Poland	OECD member	45	0.427458	27 out of 31	13.3333
Business	Greece	OECD member	44	0.365548	28 out of 31	10
Business	Slovakia	OECD member	44	0.186731	29 out of 31	6.66667
Business	Czech Republic	OECD member	33	0.180328	30 out of 31	3.33333
Business	Lithuania	OECD member	35	0.177143	31 out of 31	0
Business, Finance	China	Non-OECD economy	164	1.25021	1 out of 14	100
Business, Finance	United Kingdom	OECD member	309	1.21128	2 out of 14	92.3077
Business, Finance	Canada	OECD member	113	1.1069	3 out of 14	84.6154
Business, Finance	Australia	OECD member	259	1.0684	4 out of 14	76.9231
Business, Finance	Switzerland	OECD member	37	1.01533	5 out of 14	69.2308
Business, Finance	France	OECD member	50	1.00941	6 out of 14	61.5385
Business, Finance	New Zealand	OECD member	54	0.981108	7 out of 14	53.8462
Business, Finance	United States	OECD member	1054	0.978916	8 out of 14	46.1538
Business, Finance	Netherlands	OECD member	50	0.870998	9 out of 14	38.4615
Business, Finance	Germany	OECD member	72	0.816473	10 out of 14	30.7692
Business, Finance	Italy	OECD member	53	0.802508	11 out of 14	23.0769
Business, Finance	Spain	OECD member	87	0.602172	12 out of 14	15.3846
Business, Finance	South Korea	OECD member	51	0.534245	13 out of 14	7.69231
Business, Finance	Taiwan	Non-OECD economy	52	0.383495	14 out of 14	0
Cardiac & Cardiovascular Systems	Denmark	OECD member	634	1.67934	1 out of 41	100
Cardiac & Cardiovascular Systems	Switzerland	OECD member	592	1.40294	2 out of 41	97.5
Cardiac & Cardiovascular Systems	United States	OECD member	12899	1.40269	3 out of 41	95
Cardiac & Cardiovascular Systems	Sweden	OECD member	649	1.3981	4 out of 41	92.5
Cardiac & Cardiovascular Systems	United Kingdom	OECD member	2467	1.34193	5 out of 41	90
Cardiac & Cardiovascular Systems	Australia	OECD member	804	1.33969	6 out of 41	87.5
Cardiac & Cardiovascular Systems	Canada	OECD member	1621	1.31499	7 out of 41	85
Cardiac & Cardiovascular Systems	Netherlands	OECD member	1781	1.18434	8 out of 41	82.5
Cardiac & Cardiovascular Systems	South Korea	OECD member	556	1.16833	9 out of 41	80
Cardiac & Cardiovascular Systems	Finland	OECD member	272	1.15768	10 out of 41	77.5
Cardiac & Cardiovascular Systems	Belgium	OECD member	552	1.13858	11 out of 41	75
Cardiac & Cardiovascular Systems	Norway	OECD member	429	1.04936	12 out of 41	72.5
Cardiac & Cardiovascular Systems	New Zealand	OECD member	128	1.03364	13 out of 41	70
Cardiac & Cardiovascular Systems	Germany	OECD member	3175	1.01367	14 out of 41	67.5
Cardiac & Cardiovascular Systems	Singapore	Non-OECD economy	171	0.959922	15 out of 41	65
Cardiac & Cardiovascular Systems	Austria	OECD member	347	0.951213	16 out of 41	62.5
Cardiac & Cardiovascular Systems	Taiwan	Non-OECD economy	340	0.894384	17 out of 41	60
Cardiac & Cardiovascular Systems	France	OECD member	1533	0.870803	18 out of 41	57.5
Cardiac & Cardiovascular Systems	South Africa	Non-OECD economy	107	0.858305	19 out of 41	55
Cardiac & Cardiovascular Systems	Italy	OECD member	4046	0.730813	20 out of 41	52.5
Cardiac & Cardiovascular Systems	Greece	OECD member	716	0.720756	21 out of 41	50
Cardiac & Cardiovascular Systems	Ireland	OECD member	97	0.656253	22 out of 41	47.5
Cardiac & Cardiovascular Systems	China	Non-OECD economy	1959	0.648396	23 out of 41	45
Cardiac & Cardiovascular Systems	Hungary	OECD member	253	0.647644	24 out of 41	42.5
Cardiac & Cardiovascular Systems	Chile	OECD member	41	0.570838	25 out of 41	40
Cardiac & Cardiovascular Systems	Slovenia	OECD member	66	0.552489	26 out of 41	37.5
Cardiac & Cardiovascular Systems	Israel	OECD member	452	0.550095	27 out of 41	35
Cardiac & Cardiovascular Systems	Japan	OECD member	4644	0.534034	28 out of 41	32.5
Cardiac & Cardiovascular Systems	Poland	OECD member	1285	0.521079	29 out of 41	30
Cardiac & Cardiovascular Systems	Spain	OECD member	2122	0.512519	30 out of 41	27.5
Cardiac & Cardiovascular Systems	Colombia	OECD member	37	0.497832	31 out of 41	25
Cardiac & Cardiovascular Systems	Slovakia	OECD member	68	0.495792	32 out of 41	22.5
Cardiac & Cardiovascular Systems	Czech Republic	OECD member	306	0.478089	33 out of 41	20
Cardiac & Cardiovascular Systems	Brazil	Non-OECD economy	1032	0.473667	34 out of 41	17.5
Cardiac & Cardiovascular Systems	India	Non-OECD economy	309	0.410095	35 out of 41	15
Cardiac & Cardiovascular Systems	Turkey	OECD member	1368	0.348574	36 out of 41	12.5
Cardiac & Cardiovascular Systems	Portugal	OECD member	578	0.311611	37 out of 41	10
Cardiac & Cardiovascular Systems	Argentina	Non-OECD economy	243	0.278568	38 out of 41	7.5
Cardiac & Cardiovascular Systems	Lithuania	OECD member	84	0.250258	39 out of 41	5
Cardiac & Cardiovascular Systems	Russia	Non-OECD economy	749	0.195379	40 out of 41	2.5
Cardiac & Cardiovascular Systems	Mexico	OECD member	89	0.189513	41 out of 41	0
Cell & Tissue Engineering	Italy	OECD member	32	1.42876	1 out of 8	100
Cell & Tissue Engineering	United States	OECD member	130	1.22657	2 out of 8	85.7143
Cell & Tissue Engineering	United Kingdom	OECD member	45	1.10727	3 out of 8	71.4286
Cell & Tissue Engineering	Germany	OECD member	39	0.965256	4 out of 8	57.1429
Cell & Tissue Engineering	South Korea	OECD member	38	0.943393	5 out of 8	42.8571
Cell & Tissue Engineering	China	Non-OECD economy	85	0.82919	6 out of 8	28.5714
Cell & Tissue Engineering	Japan	OECD member	48	0.790998	7 out of 8	14.2857
Cell & Tissue Engineering	Brazil	Non-OECD economy	36	0.56372	8 out of 8	0
Cell Biology	Belgium	OECD member	197	1.44712	1 out of 35	100
Cell Biology	Israel	OECD member	270	1.38225	2 out of 35	97.0588
Cell Biology	Netherlands	OECD member	481	1.35566	3 out of 35	94.1176
Cell Biology	Norway	OECD member	85	1.35368	4 out of 35	91.1765
Cell Biology	United States	OECD member	9341	1.22166	5 out of 35	88.2353
Cell Biology	Singapore	Non-OECD economy	198	1.18747	6 out of 35	85.2941
Cell Biology	Switzerland	OECD member	416	1.13021	7 out of 35	82.3529
Cell Biology	United Kingdom	OECD member	1496	1.08682	8 out of 35	79.4118
Cell Biology	Denmark	OECD member	154	1.07709	9 out of 35	76.4706
Cell Biology	Australia	OECD member	436	1.07535	10 out of 35	73.5294
Cell Biology	Greece	OECD member	63	1.0745	11 out of 35	70.5882
Cell Biology	Austria	OECD member	228	1.02787	12 out of 35	67.6471
Cell Biology	Finland	OECD member	165	1.01957	13 out of 35	64.7059
Cell Biology	Germany	OECD member	1646	1.0003	14 out of 35	61.7647
Cell Biology	Ireland	OECD member	62	0.978947	15 out of 35	58.8235
Cell Biology	Sweden	OECD member	286	0.909518	16 out of 35	55.8824
Cell Biology	Canada	OECD member	934	0.847327	17 out of 35	52.9412
Cell Biology	Spain	OECD member	623	0.839771	18 out of 35	50
Cell Biology	Chile	OECD member	155	0.833941	19 out of 35	47.0588
Cell Biology	Italy	OECD member	1400	0.827747	20 out of 35	44.1176
Cell Biology	China	Non-OECD economy	4147	0.817821	21 out of 35	41.1765
Cell Biology	France	OECD member	1213	0.797303	22 out of 35	38.2353
Cell Biology	Taiwan	Non-OECD economy	246	0.730113	23 out of 35	35.2941
Cell Biology	South Korea	OECD member	346	0.716344	24 out of 35	32.3529
Cell Biology	Poland	OECD member	203	0.670113	25 out of 35	29.4118
Cell Biology	India	Non-OECD economy	308	0.636626	26 out of 35	26.4706
Cell Biology	Portugal	OECD member	118	0.615786	27 out of 35	23.5294
Cell Biology	Japan	OECD member	1176	0.6102	28 out of 35	20.5882
Cell Biology	Czech Republic	OECD member	110	0.599347	29 out of 35	17.6471
Cell Biology	Hungary	OECD member	85	0.459937	30 out of 35	14.7059
Cell Biology	Brazil	Non-OECD economy	507	0.440629	31 out of 35	11.7647
Cell Biology	Turkey	OECD member	139	0.429975	32 out of 35	8.82353
Cell Biology	Russia	Non-OECD economy	224	0.327545	33 out of 35	5.88235
Cell Biology	Mexico	OECD member	175	0.315079	34 out of 35	2.94118
Cell Biology	Argentina	Non-OECD economy	114	0.284141	35 out of 35	0
Chemistry, Analytical	Singapore	Non-OECD economy	36	1.46689	1 out of 36	100
Chemistry, Analytical	China	Non-OECD economy	4031	1.29894	2 out of 36	97.1429
Chemistry, Analytical	Australia	OECD member	184	1.17193	3 out of 36	94.2857
Chemistry, Analytical	Switzerland	OECD member	163	1.13987	4 out of 36	91.4286
Chemistry, Analytical	Canada	OECD member	229	1.07546	5 out of 36	88.5714
Chemistry, Analytical	Austria	OECD member	116	1.02779	6 out of 36	85.7143
Chemistry, Analytical	Germany	OECD member	489	1.01965	7 out of 36	82.8571
Chemistry, Analytical	Spain	OECD member	965	1.00481	8 out of 36	80
Chemistry, Analytical	Portugal	OECD member	130	0.989906	9 out of 36	77.1429
Chemistry, Analytical	South Korea	OECD member	286	0.987038	10 out of 36	74.2857
Chemistry, Analytical	United Kingdom	OECD member	470	0.967375	11 out of 36	71.4286
Chemistry, Analytical	Denmark	OECD member	63	0.946981	12 out of 36	68.5714
Chemistry, Analytical	Belgium	OECD member	203	0.941138	13 out of 36	65.7143
Chemistry, Analytical	India	Non-OECD economy	380	0.92106	14 out of 36	62.8571
Chemistry, Analytical	Poland	OECD member	447	0.901105	15 out of 36	60
Chemistry, Analytical	Ireland	OECD member	55	0.900574	16 out of 36	57.1429
Chemistry, Analytical	Turkey	OECD member	314	0.897704	17 out of 36	54.2857
Chemistry, Analytical	United States	OECD member	1803	0.883915	18 out of 36	51.4286
Chemistry, Analytical	Italy	OECD member	629	0.87461	19 out of 36	48.5714
Chemistry, Analytical	Netherlands	OECD member	190	0.847092	20 out of 36	45.7143
Chemistry, Analytical	Sweden	OECD member	136	0.819535	21 out of 36	42.8571
Chemistry, Analytical	Taiwan	Non-OECD economy	138	0.804051	22 out of 36	40
Chemistry, Analytical	Norway	OECD member	44	0.798563	23 out of 36	37.1429
Chemistry, Analytical	Brazil	Non-OECD economy	723	0.756496	24 out of 36	34.2857
Chemistry, Analytical	Czech Republic	OECD member	249	0.730212	25 out of 36	31.4286
Chemistry, Analytical	Greece	OECD member	96	0.726065	26 out of 36	28.5714
Chemistry, Analytical	Slovenia	OECD member	31	0.674443	27 out of 36	25.7143
Chemistry, Analytical	Argentina	Non-OECD economy	119	0.662367	28 out of 36	22.8571
Chemistry, Analytical	France	OECD member	435	0.619674	29 out of 36	20
Chemistry, Analytical	Hungary	OECD member	109	0.554372	30 out of 36	17.1429
Chemistry, Analytical	Slovakia	OECD member	52	0.539179	31 out of 36	14.2857
Chemistry, Analytical	Finland	OECD member	65	0.475506	32 out of 36	11.4286
Chemistry, Analytical	Israel	OECD member	31	0.471439	33 out of 36	8.57143
Chemistry, Analytical	Mexico	OECD member	44	0.468811	34 out of 36	5.71429
Chemistry, Analytical	Japan	OECD member	616	0.420855	35 out of 36	2.85714
Chemistry, Analytical	Russia	Non-OECD economy	399	0.416141	36 out of 36	0
Chemistry, Applied	Turkey	OECD member	32	1.5092	1 out of 10	100
Chemistry, Applied	China	Non-OECD economy	451	1.43686	2 out of 10	88.8889
Chemistry, Applied	India	Non-OECD economy	100	1.25028	3 out of 10	77.7778
Chemistry, Applied	United Kingdom	OECD member	32	1.15514	4 out of 10	66.6667
Chemistry, Applied	United States	OECD member	68	1.09582	5 out of 10	55.5556
Chemistry, Applied	France	OECD member	48	0.895069	6 out of 10	44.4444
Chemistry, Applied	Brazil	Non-OECD economy	82	0.828493	7 out of 10	33.3333
Chemistry, Applied	Italy	OECD member	34	0.767268	8 out of 10	22.2222
Chemistry, Applied	Mexico	OECD member	31	0.462058	9 out of 10	11.1111
Chemistry, Applied	Russia	Non-OECD economy	263	0.209602	10 out of 10	0
Chemistry, Inorganic & Nuclear	Switzerland	OECD member	39	2.86341	1 out of 30	100
Chemistry, Inorganic & Nuclear	China	Non-OECD economy	1414	1.36599	2 out of 30	96.5517
Chemistry, Inorganic & Nuclear	Australia	OECD member	121	1.31603	3 out of 30	93.1034
Chemistry, Inorganic & Nuclear	Portugal	OECD member	115	1.31056	4 out of 30	89.6552
Chemistry, Inorganic & Nuclear	Germany	OECD member	713	1.24172	5 out of 30	86.2069
Chemistry, Inorganic & Nuclear	United Kingdom	OECD member	272	1.16822	6 out of 30	82.7586
Chemistry, Inorganic & Nuclear	South Korea	OECD member	41	1.15979	7 out of 30	79.3103
Chemistry, Inorganic & Nuclear	Austria	OECD member	68	1.1525	8 out of 30	75.8621
Chemistry, Inorganic & Nuclear	India	Non-OECD economy	808	1.07733	9 out of 30	72.4138
Chemistry, Inorganic & Nuclear	Italy	OECD member	346	1.04823	10 out of 30	68.9655
Chemistry, Inorganic & Nuclear	New Zealand	OECD member	44	1.04259	11 out of 30	65.5172
Chemistry, Inorganic & Nuclear	France	OECD member	348	1.01618	12 out of 30	62.069
Chemistry, Inorganic & Nuclear	Czech Republic	OECD member	66	1.01055	13 out of 30	58.6207
Chemistry, Inorganic & Nuclear	Canada	OECD member	159	0.984303	14 out of 30	55.1724
Chemistry, Inorganic & Nuclear	Sweden	OECD member	34	0.881983	15 out of 30	51.7241
Chemistry, Inorganic & Nuclear	Greece	OECD member	73	0.864906	16 out of 30	48.2759
Chemistry, Inorganic & Nuclear	Spain	OECD member	472	0.829117	17 out of 30	44.8276
Chemistry, Inorganic & Nuclear	South Africa	Non-OECD economy	75	0.825857	18 out of 30	41.3793
Chemistry, Inorganic & Nuclear	Taiwan	Non-OECD economy	64	0.815968	19 out of 30	37.931
Chemistry, Inorganic & Nuclear	Israel	OECD member	31	0.794148	20 out of 30	34.4828
Chemistry, Inorganic & Nuclear	United States	OECD member	430	0.781768	21 out of 30	31.0345
Chemistry, Inorganic & Nuclear	Turkey	OECD member	194	0.734954	22 out of 30	27.5862
Chemistry, Inorganic & Nuclear	Poland	OECD member	223	0.672067	23 out of 30	24.1379
Chemistry, Inorganic & Nuclear	Japan	OECD member	170	0.628673	24 out of 30	20.6897
Chemistry, Inorganic & Nuclear	Hungary	OECD member	58	0.576072	25 out of 30	17.2414
Chemistry, Inorganic & Nuclear	Russia	Non-OECD economy	847	0.564682	26 out of 30	13.7931
Chemistry, Inorganic & Nuclear	Brazil	Non-OECD economy	153	0.474063	27 out of 30	10.3448
Chemistry, Inorganic & Nuclear	Mexico	OECD member	116	0.424807	28 out of 30	6.89655
Chemistry, Inorganic & Nuclear	Chile	OECD member	48	0.381481	29 out of 30	3.44828
Chemistry, Inorganic & Nuclear	Argentina	Non-OECD economy	47	0.330211	30 out of 30	0
Chemistry, Medicinal	New Zealand	OECD member	30	2.27975	1 out of 31	100
Chemistry, Medicinal	Italy	OECD member	774	1.64573	2 out of 31	96.6667
Chemistry, Medicinal	Australia	OECD member	148	1.61687	3 out of 31	93.3333
Chemistry, Medicinal	Portugal	OECD member	77	1.42934	4 out of 31	90
Chemistry, Medicinal	India	Non-OECD economy	711	1.28635	5 out of 31	86.6667
Chemistry, Medicinal	Germany	OECD member	381	1.27977	6 out of 31	83.3333
Chemistry, Medicinal	Austria	OECD member	34	1.24489	7 out of 31	80
Chemistry, Medicinal	South Africa	Non-OECD economy	70	1.24427	8 out of 31	76.6667
Chemistry, Medicinal	China	Non-OECD economy	1720	1.18009	9 out of 31	73.3333
Chemistry, Medicinal	Czech Republic	OECD member	69	1.12656	10 out of 31	70
Chemistry, Medicinal	South Korea	OECD member	322	1.12242	11 out of 31	66.6667
Chemistry, Medicinal	Poland	OECD member	138	1.11822	12 out of 31	63.3333
Chemistry, Medicinal	Netherlands	OECD member	42	1.11216	13 out of 31	60
Chemistry, Medicinal	Belgium	OECD member	88	1.01945	14 out of 31	56.6667
Chemistry, Medicinal	Turkey	OECD member	187	0.994679	15 out of 31	53.3333
Chemistry, Medicinal	Switzerland	OECD member	170	0.937601	16 out of 31	50
Chemistry, Medicinal	Taiwan	Non-OECD economy	114	0.869809	17 out of 31	46.6667
Chemistry, Medicinal	Canada	OECD member	119	0.849041	18 out of 31	43.3333
Chemistry, Medicinal	Sweden	OECD member	88	0.808212	19 out of 31	40
Chemistry, Medicinal	Greece	OECD member	69	0.798121	20 out of 31	36.6667
Chemistry, Medicinal	United Kingdom	OECD member	402	0.770017	21 out of 31	33.3333
Chemistry, Medicinal	United States	OECD member	2395	0.763005	22 out of 31	30
Chemistry, Medicinal	Denmark	OECD member	54	0.750762	23 out of 31	26.6667
Chemistry, Medicinal	Spain	OECD member	263	0.734201	24 out of 31	23.3333
Chemistry, Medicinal	Brazil	Non-OECD economy	460	0.678992	25 out of 31	20
Chemistry, Medicinal	France	OECD member	326	0.606642	26 out of 31	16.6667
Chemistry, Medicinal	Singapore	Non-OECD economy	33	0.596944	27 out of 31	13.3333
Chemistry, Medicinal	Argentina	Non-OECD economy	44	0.591383	28 out of 31	10
Chemistry, Medicinal	Russia	Non-OECD economy	155	0.565675	29 out of 31	6.66667
Chemistry, Medicinal	Japan	OECD member	398	0.562116	30 out of 31	3.33333
Chemistry, Medicinal	Mexico	OECD member	113	0.46028	31 out of 31	0
Chemistry, Multidisciplinary	Singapore	Non-OECD economy	346	3.06862	1 out of 41	100
Chemistry, Multidisciplinary	China	Non-OECD economy	7241	1.42361	2 out of 41	97.5
Chemistry, Multidisciplinary	Belgium	OECD member	201	1.40176	3 out of 41	95
Chemistry, Multidisciplinary	Australia	OECD member	485	1.24824	4 out of 41	92.5
Chemistry, Multidisciplinary	Switzerland	OECD member	626	1.23079	5 out of 41	90
Chemistry, Multidisciplinary	Germany	OECD member	2112	1.2236	6 out of 41	87.5
Chemistry, Multidisciplinary	United Kingdom	OECD member	1732	1.18345	7 out of 41	85
Chemistry, Multidisciplinary	Netherlands	OECD member	397	1.15404	8 out of 41	82.5
Chemistry, Multidisciplinary	New Zealand	OECD member	42	1.1239	9 out of 41	80
Chemistry, Multidisciplinary	Finland	OECD member	136	1.11915	10 out of 41	77.5
Chemistry, Multidisciplinary	Canada	OECD member	742	1.10108	11 out of 41	75
Chemistry, Multidisciplinary	Ireland	OECD member	82	1.02422	12 out of 41	72.5
Chemistry, Multidisciplinary	United States	OECD member	12146	1.01374	13 out of 41	70
Chemistry, Multidisciplinary	Japan	OECD member	2074	0.984987	14 out of 41	67.5
Chemistry, Multidisciplinary	Spain	OECD member	924	0.977569	15 out of 41	65
Chemistry, Multidisciplinary	Israel	OECD member	258	0.942113	16 out of 41	62.5
Chemistry, Multidisciplinary	South Korea	OECD member	1247	0.89874	17 out of 41	60
Chemistry, Multidisciplinary	South Africa	Non-OECD economy	104	0.897218	18 out of 41	57.5
Chemistry, Multidisciplinary	Sweden	OECD member	318	0.889969	19 out of 41	55
Chemistry, Multidisciplinary	Austria	OECD member	161	0.88796	20 out of 41	52.5
Chemistry, Multidisciplinary	Portugal	OECD member	169	0.885413	21 out of 41	50
Chemistry, Multidisciplinary	Italy	OECD member	718	0.856948	22 out of 41	47.5
Chemistry, Multidisciplinary	France	OECD member	1185	0.848071	23 out of 41	45
Chemistry, Multidisciplinary	Denmark	OECD member	190	0.829515	24 out of 41	42.5
Chemistry, Multidisciplinary	India	Non-OECD economy	2607	0.795061	25 out of 41	40
Chemistry, Multidisciplinary	Taiwan	Non-OECD economy	335	0.733727	26 out of 41	37.5
Chemistry, Multidisciplinary	Norway	OECD member	31	0.608064	27 out of 41	35
Chemistry, Multidisciplinary	Greece	OECD member	56	0.536085	28 out of 41	32.5
Chemistry, Multidisciplinary	Colombia	OECD member	72	0.503023	29 out of 41	30
Chemistry, Multidisciplinary	Poland	OECD member	777	0.482831	30 out of 41	27.5
Chemistry, Multidisciplinary	Czech Republic	OECD member	286	0.473778	31 out of 41	25
Chemistry, Multidisciplinary	Hungary	OECD member	101	0.447422	32 out of 41	22.5
Chemistry, Multidisciplinary	Turkey	OECD member	441	0.424765	33 out of 41	20
Chemistry, Multidisciplinary	Slovenia	OECD member	50	0.373362	34 out of 41	17.5
Chemistry, Multidisciplinary	Brazil	Non-OECD economy	832	0.345074	35 out of 41	15
Chemistry, Multidisciplinary	Russia	Non-OECD economy	1902	0.314562	36 out of 41	12.5
Chemistry, Multidisciplinary	Chile	OECD member	155	0.305832	37 out of 41	10
Chemistry, Multidisciplinary	Mexico	OECD member	259	0.304312	38 out of 41	7.5
Chemistry, Multidisciplinary	Slovakia	OECD member	116	0.288258	39 out of 41	5
Chemistry, Multidisciplinary	Argentina	Non-OECD economy	77	0.281276	40 out of 41	2.5
Chemistry, Multidisciplinary	Lithuania	OECD member	61	0.18736	41 out of 41	0
Chemistry, Organic	China	Non-OECD economy	2383	1.67295	1 out of 35	100
Chemistry, Organic	Singapore	Non-OECD economy	46	1.53608	2 out of 35	97.0588
Chemistry, Organic	Belgium	OECD member	58	1.45571	3 out of 35	94.1176
Chemistry, Organic	Germany	OECD member	336	1.45049	4 out of 35	91.1765
Chemistry, Organic	Austria	OECD member	56	1.21105	5 out of 35	88.2353
Chemistry, Organic	Portugal	OECD member	75	1.17523	6 out of 35	85.2941
Chemistry, Organic	Netherlands	OECD member	69	1.15848	7 out of 35	82.3529
Chemistry, Organic	Israel	OECD member	38	1.13161	8 out of 35	79.4118
Chemistry, Organic	India	Non-OECD economy	1516	1.11423	9 out of 35	76.4706
Chemistry, Organic	South Korea	OECD member	162	1.11281	10 out of 35	73.5294
Chemistry, Organic	Ireland	OECD member	42	1.05911	11 out of 35	70.5882
Chemistry, Organic	United Kingdom	OECD member	406	0.96262	12 out of 35	67.6471
Chemistry, Organic	Australia	OECD member	118	0.942461	13 out of 35	64.7059
Chemistry, Organic	Italy	OECD member	588	0.89667	14 out of 35	61.7647
Chemistry, Organic	New Zealand	OECD member	54	0.884728	15 out of 35	58.8235
Chemistry, Organic	Canada	OECD member	143	0.881996	16 out of 35	55.8824
Chemistry, Organic	France	OECD member	865	0.841976	17 out of 35	52.9412
Chemistry, Organic	South Africa	Non-OECD economy	46	0.831359	18 out of 35	50
Chemistry, Organic	Japan	OECD member	1229	0.828439	19 out of 35	47.0588
Chemistry, Organic	Argentina	Non-OECD economy	102	0.825102	20 out of 35	44.1176
Chemistry, Organic	Spain	OECD member	592	0.822084	21 out of 35	41.1765
Chemistry, Organic	Greece	OECD member	46	0.81828	22 out of 35	38.2353
Chemistry, Organic	United States	OECD member	1153	0.769158	23 out of 35	35.2941
Chemistry, Organic	Denmark	OECD member	39	0.758118	24 out of 35	32.3529
Chemistry, Organic	Sweden	OECD member	60	0.73825	25 out of 35	29.4118
Chemistry, Organic	Taiwan	Non-OECD economy	97	0.707278	26 out of 35	26.4706
Chemistry, Organic	Brazil	Non-OECD economy	221	0.687941	27 out of 35	23.5294
Chemistry, Organic	Hungary	OECD member	130	0.638019	28 out of 35	20.5882
Chemistry, Organic	Turkey	OECD member	117	0.62482	29 out of 35	17.6471
Chemistry, Organic	Switzerland	OECD member	60	0.620105	30 out of 35	14.7059
Chemistry, Organic	Poland	OECD member	258	0.612742	31 out of 35	11.7647
Chemistry, Organic	Czech Republic	OECD member	89	0.563741	32 out of 35	8.82353
Chemistry, Organic	Russia	Non-OECD economy	1021	0.539063	33 out of 35	5.88235
Chemistry, Organic	Latvia	OECD member	43	0.456941	34 out of 35	2.94118
Chemistry, Organic	Mexico	OECD member	140	0.394088	35 out of 35	0
Chemistry, Physical	Singapore	Non-OECD economy	154	1.88919	1 out of 41	100
Chemistry, Physical	Australia	OECD member	431	1.79878	2 out of 41	97.5
Chemistry, Physical	Switzerland	OECD member	362	1.69084	3 out of 41	95
Chemistry, Physical	Denmark	OECD member	213	1.47282	4 out of 41	92.5
Chemistry, Physical	Netherlands	OECD member	410	1.4685	5 out of 41	90
Chemistry, Physical	China	Non-OECD economy	6683	1.45836	6 out of 41	87.5
Chemistry, Physical	New Zealand	OECD member	32	1.32093	7 out of 41	85
Chemistry, Physical	South Korea	OECD member	655	1.27121	8 out of 41	82.5
Chemistry, Physical	United States	OECD member	3970	1.22976	9 out of 41	80
Chemistry, Physical	Belgium	OECD member	237	1.21661	10 out of 41	77.5
Chemistry, Physical	Ireland	OECD member	60	1.18694	11 out of 41	75
Chemistry, Physical	Canada	OECD member	447	1.1292	12 out of 41	72.5
Chemistry, Physical	United Kingdom	OECD member	1271	1.09658	13 out of 41	70
Chemistry, Physical	Germany	OECD member	1836	1.06883	14 out of 41	67.5
Chemistry, Physical	South Africa	Non-OECD economy	139	1.04646	15 out of 41	65
Chemistry, Physical	Sweden	OECD member	400	0.992125	16 out of 41	62.5
Chemistry, Physical	Israel	OECD member	212	0.977422	17 out of 41	60
Chemistry, Physical	Portugal	OECD member	325	0.975893	18 out of 41	57.5
Chemistry, Physical	Slovenia	OECD member	70	0.88715	19 out of 41	55
Chemistry, Physical	Italy	OECD member	1241	0.885913	20 out of 41	52.5
Chemistry, Physical	Spain	OECD member	1451	0.850271	21 out of 41	50
Chemistry, Physical	Greece	OECD member	200	0.839947	22 out of 41	47.5
Chemistry, Physical	India	Non-OECD economy	2140	0.825429	23 out of 41	45
Chemistry, Physical	Japan	OECD member	1791	0.81623	24 out of 41	42.5
Chemistry, Physical	Austria	OECD member	155	0.80899	25 out of 41	40
Chemistry, Physical	Taiwan	Non-OECD economy	243	0.804588	26 out of 41	37.5
Chemistry, Physical	Norway	OECD member	157	0.7646	27 out of 41	35
Chemistry, Physical	Finland	OECD member	159	0.754407	28 out of 41	32.5
Chemistry, Physical	Czech Republic	OECD member	310	0.710118	29 out of 41	30
Chemistry, Physical	France	OECD member	1759	0.690796	30 out of 41	27.5
Chemistry, Physical	Chile	OECD member	107	0.655631	31 out of 41	25
Chemistry, Physical	Turkey	OECD member	425	0.610123	32 out of 41	22.5
Chemistry, Physical	Poland	OECD member	1243	0.568595	33 out of 41	20
Chemistry, Physical	Hungary	OECD member	248	0.518096	34 out of 41	17.5
Chemistry, Physical	Colombia	OECD member	87	0.459222	35 out of 41	15
Chemistry, Physical	Lithuania	OECD member	35	0.451982	36 out of 41	12.5
Chemistry, Physical	Brazil	Non-OECD economy	927	0.427098	37 out of 41	10
Chemistry, Physical	Mexico	OECD member	449	0.400214	38 out of 41	7.5
Chemistry, Physical	Slovakia	OECD member	95	0.394488	39 out of 41	5
Chemistry, Physical	Russia	Non-OECD economy	2136	0.327122	40 out of 41	2.5
Chemistry, Physical	Argentina	Non-OECD economy	484	0.323355	41 out of 41	0
Clinical Neurology	New Zealand	OECD member	84	1.6478	1 out of 41	100
Clinical Neurology	Netherlands	OECD member	1200	1.47049	2 out of 41	97.5
Clinical Neurology	Australia	OECD member	1065	1.4369	3 out of 41	95
Clinical Neurology	Sweden	OECD member	500	1.38222	4 out of 41	92.5
Clinical Neurology	Denmark	OECD member	365	1.37546	5 out of 41	90
Clinical Neurology	United Kingdom	OECD member	2407	1.30622	6 out of 41	87.5
Clinical Neurology	Canada	OECD member	1722	1.27264	7 out of 41	85
Clinical Neurology	United States	OECD member	12250	1.26712	8 out of 41	82.5
Clinical Neurology	Norway	OECD member	311	1.24788	9 out of 41	80
Clinical Neurology	Germany	OECD member	2827	1.13542	10 out of 41	77.5
Clinical Neurology	Austria	OECD member	409	1.12207	11 out of 41	75
Clinical Neurology	South Korea	OECD member	831	1.06618	12 out of 41	72.5
Clinical Neurology	Switzerland	OECD member	740	1.04433	13 out of 41	70
Clinical Neurology	South Africa	Non-OECD economy	41	1.01243	14 out of 41	67.5
Clinical Neurology	France	OECD member	1925	0.922637	15 out of 41	65
Clinical Neurology	Singapore	Non-OECD economy	131	0.853476	16 out of 41	62.5
Clinical Neurology	Finland	OECD member	315	0.849706	17 out of 41	60
Clinical Neurology	Belgium	OECD member	400	0.84364	18 out of 41	57.5
Clinical Neurology	Israel	OECD member	373	0.803829	19 out of 41	55
Clinical Neurology	Ireland	OECD member	167	0.795648	20 out of 41	52.5
Clinical Neurology	Italy	OECD member	3833	0.739814	21 out of 41	50
Clinical Neurology	China	Non-OECD economy	1403	0.700617	22 out of 41	47.5
Clinical Neurology	Greece	OECD member	303	0.694356	23 out of 41	45
Clinical Neurology	Taiwan	Non-OECD economy	313	0.641893	24 out of 41	42.5
Clinical Neurology	India	Non-OECD economy	630	0.545889	25 out of 41	40
Clinical Neurology	Spain	OECD member	1754	0.539065	26 out of 41	37.5
Clinical Neurology	Portugal	OECD member	355	0.5149	27 out of 41	35
Clinical Neurology	Brazil	Non-OECD economy	676	0.50209	28 out of 41	32.5
Clinical Neurology	Japan	OECD member	2978	0.498631	29 out of 41	30
Clinical Neurology	Czech Republic	OECD member	236	0.480423	30 out of 41	27.5
Clinical Neurology	Slovenia	OECD member	54	0.455901	31 out of 41	25
Clinical Neurology	Lithuania	OECD member	37	0.45352	32 out of 41	22.5
Clinical Neurology	Poland	OECD member	398	0.431651	33 out of 41	20
Clinical Neurology	Chile	OECD member	59	0.407325	34 out of 41	17.5
Clinical Neurology	Hungary	OECD member	165	0.390222	35 out of 41	15
Clinical Neurology	Argentina	Non-OECD economy	281	0.338167	36 out of 41	12.5
Clinical Neurology	Turkey	OECD member	1074	0.327651	37 out of 41	10
Clinical Neurology	Colombia	OECD member	50	0.313156	38 out of 41	7.5
Clinical Neurology	Mexico	OECD member	134	0.28087	39 out of 41	5
Clinical Neurology	Slovakia	OECD member	30	0.258919	40 out of 41	2.5
Clinical Neurology	Russia	Non-OECD economy	264	0.16657	41 out of 41	0
Communication	Netherlands	OECD member	122	1.66234	1 out of 13	100
Communication	Singapore	Non-OECD economy	38	1.62998	2 out of 13	91.6667
Communication	Switzerland	OECD member	34	1.61041	3 out of 13	83.3333
Communication	Germany	OECD member	91	1.19012	4 out of 13	75
Communication	United Kingdom	OECD member	168	1.08729	5 out of 13	66.6667
Communication	Sweden	OECD member	37	1.07308	6 out of 13	58.3333
Communication	Belgium	OECD member	53	0.98935	7 out of 13	50
Communication	China	Non-OECD economy	66	0.964123	8 out of 13	41.6667
Communication	United States	OECD member	1201	0.913803	9 out of 13	33.3333
Communication	Australia	OECD member	134	0.810325	10 out of 13	25
Communication	Israel	OECD member	50	0.800251	11 out of 13	16.6667
Communication	South Korea	OECD member	35	0.714885	12 out of 13	8.33333
Communication	Spain	OECD member	70	0.349783	13 out of 13	0
Computer Science, Artificial Intelligence	Singapore	Non-OECD economy	185	2.3724	1 out of 40	100
Computer Science, Artificial Intelligence	Switzerland	OECD member	164	2.11312	2 out of 40	97.4359
Computer Science, Artificial Intelligence	United States	OECD member	2625	1.94371	3 out of 40	94.8718
Computer Science, Artificial Intelligence	Australia	OECD member	539	1.56677	4 out of 40	92.3077
Computer Science, Artificial Intelligence	Canada	OECD member	438	1.47059	5 out of 40	89.7436
Computer Science, Artificial Intelligence	South Korea	OECD member	285	1.43645	6 out of 40	87.1795
Computer Science, Artificial Intelligence	China	Non-OECD economy	4340	1.308	7 out of 40	84.6154
Computer Science, Artificial Intelligence	United Kingdom	OECD member	1190	1.20003	8 out of 40	82.0513
Computer Science, Artificial Intelligence	Germany	OECD member	803	1.05582	9 out of 40	79.4872
Computer Science, Artificial Intelligence	Israel	OECD member	165	0.942277	10 out of 40	76.9231
Computer Science, Artificial Intelligence	Austria	OECD member	132	0.863155	11 out of 40	74.359
Computer Science, Artificial Intelligence	New Zealand	OECD member	102	0.855204	12 out of 40	71.7949
Computer Science, Artificial Intelligence	Sweden	OECD member	141	0.818388	13 out of 40	69.2308
Computer Science, Artificial Intelligence	Netherlands	OECD member	265	0.804292	14 out of 40	66.6667
Computer Science, Artificial Intelligence	Norway	OECD member	44	0.731327	15 out of 40	64.1026
Computer Science, Artificial Intelligence	Belgium	OECD member	135	0.711158	16 out of 40	61.5385
Computer Science, Artificial Intelligence	India	Non-OECD economy	962	0.685906	17 out of 40	58.9744
Computer Science, Artificial Intelligence	Turkey	OECD member	390	0.665765	18 out of 40	56.4103
Computer Science, Artificial Intelligence	Finland	OECD member	129	0.665628	19 out of 40	53.8462
Computer Science, Artificial Intelligence	Slovenia	OECD member	86	0.618479	20 out of 40	51.2821
Computer Science, Artificial Intelligence	Chile	OECD member	69	0.616525	21 out of 40	48.7179
Computer Science, Artificial Intelligence	Taiwan	Non-OECD economy	323	0.600379	22 out of 40	46.1538
Computer Science, Artificial Intelligence	Denmark	OECD member	82	0.593268	23 out of 40	43.5897
Computer Science, Artificial Intelligence	Italy	OECD member	854	0.559332	24 out of 40	41.0256
Computer Science, Artificial Intelligence	Portugal	OECD member	264	0.536141	25 out of 40	38.4615
Computer Science, Artificial Intelligence	South Africa	Non-OECD economy	34	0.514562	26 out of 40	35.8974
Computer Science, Artificial Intelligence	Spain	OECD member	1527	0.512106	27 out of 40	33.3333
Computer Science, Artificial Intelligence	Czech Republic	OECD member	249	0.478332	28 out of 40	30.7692
Computer Science, Artificial Intelligence	Ireland	OECD member	85	0.454869	29 out of 40	28.2051
Computer Science, Artificial Intelligence	Hungary	OECD member	103	0.437344	30 out of 40	25.641
Computer Science, Artificial Intelligence	France	OECD member	1002	0.434786	31 out of 40	23.0769
Computer Science, Artificial Intelligence	Greece	OECD member	227	0.418436	32 out of 40	20.5128
Computer Science, Artificial Intelligence	Poland	OECD member	513	0.403409	33 out of 40	17.9487
Computer Science, Artificial Intelligence	Japan	OECD member	913	0.393368	34 out of 40	15.3846
Computer Science, Artificial Intelligence	Mexico	OECD member	337	0.392886	35 out of 40	12.8205
Computer Science, Artificial Intelligence	Brazil	Non-OECD economy	592	0.369657	36 out of 40	10.2564
Computer Science, Artificial Intelligence	Colombia	OECD member	55	0.343074	37 out of 40	7.69231
Computer Science, Artificial Intelligence	Slovakia	OECD member	73	0.331132	38 out of 40	5.12821
Computer Science, Artificial Intelligence	Russia	Non-OECD economy	229	0.306722	39 out of 40	2.5641
Computer Science, Artificial Intelligence	Argentina	Non-OECD economy	52	0.238057	40 out of 40	0
Computer Science, Cybernetics	Canada	OECD member	75	1.45565	1 out of 10	100
Computer Science, Cybernetics	United States	OECD member	220	1.29182	2 out of 10	88.8889
Computer Science, Cybernetics	Australia	OECD member	70	1.16753	3 out of 10	77.7778
Computer Science, Cybernetics	United Kingdom	OECD member	135	1.14253	4 out of 10	66.6667
Computer Science, Cybernetics	Germany	OECD member	102	1.06308	5 out of 10	55.5556
Computer Science, Cybernetics	Denmark	OECD member	35	0.944204	6 out of 10	44.4444
Computer Science, Cybernetics	Netherlands	OECD member	42	0.94258	7 out of 10	33.3333
Computer Science, Cybernetics	South Korea	OECD member	42	0.896533	8 out of 10	22.2222
Computer Science, Cybernetics	China	Non-OECD economy	54	0.559109	9 out of 10	11.1111
Computer Science, Cybernetics	Japan	OECD member	76	0.438883	10 out of 10	0
Computer Science, Hardware & Architecture	United States	OECD member	497	1.44727	1 out of 8	100
Computer Science, Hardware & Architecture	Canada	OECD member	34	1.26833	2 out of 8	85.7143
Computer Science, Hardware & Architecture	South Korea	OECD member	34	1.01283	3 out of 8	71.4286
Computer Science, Hardware & Architecture	United Kingdom	OECD member	54	0.829092	4 out of 8	57.1429
Computer Science, Hardware & Architecture	China	Non-OECD economy	148	0.699316	5 out of 8	42.8571
Computer Science, Hardware & Architecture	Spain	OECD member	45	0.441881	6 out of 8	28.5714
Computer Science, Hardware & Architecture	Germany	OECD member	54	0.432472	7 out of 8	14.2857
Computer Science, Hardware & Architecture	India	Non-OECD economy	34	0.424765	8 out of 8	0
Computer Science, Information Systems	Singapore	Non-OECD economy	112	2.49814	1 out of 37	100
Computer Science, Information Systems	Australia	OECD member	325	1.70548	2 out of 37	97.2222
Computer Science, Information Systems	United States	OECD member	1739	1.39469	3 out of 37	94.4444
Computer Science, Information Systems	Netherlands	OECD member	149	1.34444	4 out of 37	91.6667
Computer Science, Information Systems	Denmark	OECD member	60	1.32729	5 out of 37	88.8889
Computer Science, Information Systems	United Kingdom	OECD member	437	1.31182	6 out of 37	86.1111
Computer Science, Information Systems	Canada	OECD member	239	1.22436	7 out of 37	83.3333
Computer Science, Information Systems	China	Non-OECD economy	2421	1.18197	8 out of 37	80.5556
Computer Science, Information Systems	Switzerland	OECD member	95	1.17411	9 out of 37	77.7778
Computer Science, Information Systems	Israel	OECD member	61	1.07341	10 out of 37	75
Computer Science, Information Systems	Belgium	OECD member	72	0.953889	11 out of 37	72.2222
Computer Science, Information Systems	Norway	OECD member	78	0.949797	12 out of 37	69.4444
Computer Science, Information Systems	Germany	OECD member	482	0.928273	13 out of 37	66.6667
Computer Science, Information Systems	Austria	OECD member	121	0.913855	14 out of 37	63.8889
Computer Science, Information Systems	India	Non-OECD economy	339	0.91118	15 out of 37	61.1111
Computer Science, Information Systems	Italy	OECD member	412	0.910319	16 out of 37	58.3333
Computer Science, Information Systems	Chile	OECD member	43	0.849962	17 out of 37	55.5556
Computer Science, Information Systems	Finland	OECD member	98	0.805242	18 out of 37	52.7778
Computer Science, Information Systems	South Korea	OECD member	434	0.801922	19 out of 37	50
Computer Science, Information Systems	Slovenia	OECD member	31	0.779964	20 out of 37	47.2222
Computer Science, Information Systems	New Zealand	OECD member	34	0.769793	21 out of 37	44.4444
Computer Science, Information Systems	Greece	OECD member	201	0.76893	22 out of 37	41.6667
Computer Science, Information Systems	Taiwan	Non-OECD economy	285	0.704387	23 out of 37	38.8889
Computer Science, Information Systems	Portugal	OECD member	244	0.693502	24 out of 37	36.1111
Computer Science, Information Systems	Ireland	OECD member	80	0.686602	25 out of 37	33.3333
Computer Science, Information Systems	Spain	OECD member	357	0.680333	26 out of 37	30.5556
Computer Science, Information Systems	Poland	OECD member	117	0.648249	27 out of 37	27.7778
Computer Science, Information Systems	Sweden	OECD member	86	0.616114	28 out of 37	25
Computer Science, Information Systems	Turkey	OECD member	70	0.578514	29 out of 37	22.2222
Computer Science, Information Systems	Mexico	OECD member	40	0.547637	30 out of 37	19.4444
Computer Science, Information Systems	Czech Republic	OECD member	56	0.518936	31 out of 37	16.6667
Computer Science, Information Systems	France	OECD member	278	0.518242	32 out of 37	13.8889
Computer Science, Information Systems	Japan	OECD member	396	0.504606	33 out of 37	11.1111
Computer Science, Information Systems	Lithuania	OECD member	59	0.479625	34 out of 37	8.33333
Computer Science, Information Systems	Brazil	Non-OECD economy	315	0.411165	35 out of 37	5.55556
Computer Science, Information Systems	South Africa	Non-OECD economy	42	0.399488	36 out of 37	2.77778
Computer Science, Information Systems	Russia	Non-OECD economy	64	0.376338	37 out of 37	0
Computer Science, Interdisciplinary Applications	Sweden	OECD member	34	1.75696	1 out of 18	100
Computer Science, Interdisciplinary Applications	United States	OECD member	413	1.40041	2 out of 18	94.1176
Computer Science, Interdisciplinary Applications	Netherlands	OECD member	40	1.25561	3 out of 18	88.2353
Computer Science, Interdisciplinary Applications	United Kingdom	OECD member	137	1.18036	4 out of 18	82.3529
Computer Science, Interdisciplinary Applications	Italy	OECD member	101	1.14756	5 out of 18	76.4706
Computer Science, Interdisciplinary Applications	Canada	OECD member	55	1.09738	6 out of 18	70.5882
Computer Science, Interdisciplinary Applications	Germany	OECD member	98	1.05659	7 out of 18	64.7059
Computer Science, Interdisciplinary Applications	Australia	OECD member	55	1.01793	8 out of 18	58.8235
Computer Science, Interdisciplinary Applications	India	Non-OECD economy	65	0.984343	9 out of 18	52.9412
Computer Science, Interdisciplinary Applications	Taiwan	Non-OECD economy	39	0.928517	10 out of 18	47.0588
Computer Science, Interdisciplinary Applications	Turkey	OECD member	35	0.909075	11 out of 18	41.1765
Computer Science, Interdisciplinary Applications	China	Non-OECD economy	421	0.883234	12 out of 18	35.2941
Computer Science, Interdisciplinary Applications	Spain	OECD member	143	0.831591	13 out of 18	29.4118
Computer Science, Interdisciplinary Applications	South Korea	OECD member	33	0.757534	14 out of 18	23.5294
Computer Science, Interdisciplinary Applications	France	OECD member	93	0.710661	15 out of 18	17.6471
Computer Science, Interdisciplinary Applications	Japan	OECD member	61	0.617305	16 out of 18	11.7647
Computer Science, Interdisciplinary Applications	Portugal	OECD member	45	0.555914	17 out of 18	5.88235
Computer Science, Interdisciplinary Applications	Brazil	Non-OECD economy	64	0.428491	18 out of 18	0
Computer Science, Software Engineering	Singapore	Non-OECD economy	40	2.47572	1 out of 33	100
Computer Science, Software Engineering	Switzerland	OECD member	93	2.02888	2 out of 33	96.875
Computer Science, Software Engineering	Netherlands	OECD member	100	1.43702	3 out of 33	93.75
Computer Science, Software Engineering	Canada	OECD member	255	1.40603	4 out of 33	90.625
Computer Science, Software Engineering	Australia	OECD member	97	1.3852	5 out of 33	87.5
Computer Science, Software Engineering	Finland	OECD member	60	1.31974	6 out of 33	84.375
Computer Science, Software Engineering	United States	OECD member	1249	1.24958	7 out of 33	81.25
Computer Science, Software Engineering	Israel	OECD member	49	1.15137	8 out of 33	78.125
Computer Science, Software Engineering	Italy	OECD member	242	1.09851	9 out of 33	75
Computer Science, Software Engineering	New Zealand	OECD member	36	1.07543	10 out of 33	71.875
Computer Science, Software Engineering	Ireland	OECD member	33	1.05582	11 out of 33	68.75
Computer Science, Software Engineering	Germany	OECD member	466	1.04676	12 out of 33	65.625
Computer Science, Software Engineering	Norway	OECD member	47	0.978852	13 out of 33	62.5
Computer Science, Software Engineering	Greece	OECD member	32	0.97799	14 out of 33	59.375
Computer Science, Software Engineering	China	Non-OECD economy	618	0.956492	15 out of 33	56.25
Computer Science, Software Engineering	Sweden	OECD member	154	0.8822	16 out of 33	53.125
Computer Science, Software Engineering	United Kingdom	OECD member	324	0.876027	17 out of 33	50
Computer Science, Software Engineering	Austria	OECD member	132	0.823113	18 out of 33	46.875
Computer Science, Software Engineering	Turkey	OECD member	38	0.746683	19 out of 33	43.75
Computer Science, Software Engineering	Belgium	OECD member	49	0.746043	20 out of 33	40.625
Computer Science, Software Engineering	Portugal	OECD member	56	0.708844	21 out of 33	37.5
Computer Science, Software Engineering	Denmark	OECD member	39	0.671344	22 out of 33	34.375
Computer Science, Software Engineering	Czech Republic	OECD member	39	0.653442	23 out of 33	31.25
Computer Science, Software Engineering	South Korea	OECD member	91	0.636634	24 out of 33	28.125
Computer Science, Software Engineering	Spain	OECD member	271	0.623708	25 out of 33	25
Computer Science, Software Engineering	France	OECD member	247	0.618095	26 out of 33	21.875
Computer Science, Software Engineering	Japan	OECD member	177	0.585292	27 out of 33	18.75
Computer Science, Software Engineering	Brazil	Non-OECD economy	237	0.575089	28 out of 33	15.625
Computer Science, Software Engineering	Hungary	OECD member	31	0.495384	29 out of 33	12.5
Computer Science, Software Engineering	India	Non-OECD economy	73	0.493594	30 out of 33	9.375
Computer Science, Software Engineering	Taiwan	Non-OECD economy	40	0.323627	31 out of 33	6.25
Computer Science, Software Engineering	Mexico	OECD member	33	0.278729	32 out of 33	3.125
Computer Science, Software Engineering	Russia	Non-OECD economy	48	0.183893	33 out of 33	0
Computer Science, Theory & Methods	Australia	OECD member	294	2.2001	1 out of 40	100
Computer Science, Theory & Methods	Singapore	Non-OECD economy	111	1.88227	2 out of 40	97.4359
Computer Science, Theory & Methods	Finland	OECD member	144	1.52087	3 out of 40	94.8718
Computer Science, Theory & Methods	United States	OECD member	3393	1.49007	4 out of 40	92.3077
Computer Science, Theory & Methods	Israel	OECD member	256	1.45407	5 out of 40	89.7436
Computer Science, Theory & Methods	New Zealand	OECD member	60	1.28512	6 out of 40	87.1795
Computer Science, Theory & Methods	Luxembourg	OECD member	39	1.24533	7 out of 40	84.6154
Computer Science, Theory & Methods	Switzerland	OECD member	212	1.22328	8 out of 40	82.0513
Computer Science, Theory & Methods	Austria	OECD member	268	1.19313	9 out of 40	79.4872
Computer Science, Theory & Methods	Denmark	OECD member	135	1.18959	10 out of 40	76.9231
Computer Science, Theory & Methods	Belgium	OECD member	150	1.16003	11 out of 40	74.359
Computer Science, Theory & Methods	United Kingdom	OECD member	869	1.10352	12 out of 40	71.7949
Computer Science, Theory & Methods	Ireland	OECD member	78	1.06194	13 out of 40	69.2308
Computer Science, Theory & Methods	Netherlands	OECD member	289	1.02436	14 out of 40	66.6667
Computer Science, Theory & Methods	Italy	OECD member	955	0.981188	15 out of 40	64.1026
Computer Science, Theory & Methods	China	Non-OECD economy	1695	0.970518	16 out of 40	61.5385
Computer Science, Theory & Methods	Germany	OECD member	1135	0.969965	17 out of 40	58.9744
Computer Science, Theory & Methods	Canada	OECD member	392	0.956998	18 out of 40	56.4103
Computer Science, Theory & Methods	Norway	OECD member	135	0.953321	19 out of 40	53.8462
Computer Science, Theory & Methods	Turkey	OECD member	91	0.933886	20 out of 40	51.2821
Computer Science, Theory & Methods	Sweden	OECD member	188	0.870094	21 out of 40	48.7179
Computer Science, Theory & Methods	India	Non-OECD economy	934	0.760997	22 out of 40	46.1538
Computer Science, Theory & Methods	Greece	OECD member	181	0.73802	23 out of 40	43.5897
Computer Science, Theory & Methods	Spain	OECD member	758	0.722102	24 out of 40	41.0256
Computer Science, Theory & Methods	France	OECD member	1079	0.695967	25 out of 40	38.4615
Computer Science, Theory & Methods	Chile	OECD member	82	0.660935	26 out of 40	35.8974
Computer Science, Theory & Methods	Portugal	OECD member	205	0.633542	27 out of 40	33.3333
Computer Science, Theory & Methods	Poland	OECD member	321	0.63048	28 out of 40	30.7692
Computer Science, Theory & Methods	South Korea	OECD member	345	0.629257	29 out of 40	28.2051
Computer Science, Theory & Methods	South Africa	Non-OECD economy	56	0.619676	30 out of 40	25.641
Computer Science, Theory & Methods	Taiwan	Non-OECD economy	172	0.599101	31 out of 40	23.0769
Computer Science, Theory & Methods	Czech Republic	OECD member	149	0.590872	32 out of 40	20.5128
Computer Science, Theory & Methods	Hungary	OECD member	57	0.570109	33 out of 40	17.9487
Computer Science, Theory & Methods	Brazil	Non-OECD economy	389	0.55743	34 out of 40	15.3846
Computer Science, Theory & Methods	Argentina	Non-OECD economy	33	0.548235	35 out of 40	12.8205
Computer Science, Theory & Methods	Slovakia	OECD member	41	0.53968	36 out of 40	10.2564
Computer Science, Theory & Methods	Japan	OECD member	632	0.518699	37 out of 40	7.69231
Computer Science, Theory & Methods	Mexico	OECD member	57	0.471273	38 out of 40	5.12821
Computer Science, Theory & Methods	Colombia	OECD member	70	0.420043	39 out of 40	2.5641
Computer Science, Theory & Methods	Russia	Non-OECD economy	344	0.406606	40 out of 40	0
Construction & Building Technology	Singapore	Non-OECD economy	39	2.08745	1 out of 25	100
Construction & Building Technology	Switzerland	OECD member	53	2.0863	2 out of 25	95.8333
Construction & Building Technology	Australia	OECD member	92	1.99615	3 out of 25	91.6667
Construction & Building Technology	Netherlands	OECD member	52	1.79521	4 out of 25	87.5
Construction & Building Technology	Canada	OECD member	106	1.70058	5 out of 25	83.3333
Construction & Building Technology	Portugal	OECD member	60	1.57103	6 out of 25	79.1667
Construction & Building Technology	Belgium	OECD member	56	1.2795	7 out of 25	75
Construction & Building Technology	India	Non-OECD economy	46	1.23112	8 out of 25	70.8333
Construction & Building Technology	United States	OECD member	363	1.22707	9 out of 25	66.6667
Construction & Building Technology	China	Non-OECD economy	479	1.13895	10 out of 25	62.5
Construction & Building Technology	Norway	OECD member	49	1.0625	11 out of 25	58.3333
Construction & Building Technology	South Korea	OECD member	74	1.00794	12 out of 25	54.1667
Construction & Building Technology	Denmark	OECD member	55	0.986553	13 out of 25	50
Construction & Building Technology	Italy	OECD member	129	0.941117	14 out of 25	45.8333
Construction & Building Technology	United Kingdom	OECD member	192	0.858542	15 out of 25	41.6667
Construction & Building Technology	Turkey	OECD member	76	0.752749	16 out of 25	37.5
Construction & Building Technology	Germany	OECD member	129	0.710023	17 out of 25	33.3333
Construction & Building Technology	Austria	OECD member	30	0.699128	18 out of 25	29.1667
Construction & Building Technology	Spain	OECD member	197	0.681203	19 out of 25	25
Construction & Building Technology	France	OECD member	148	0.673924	20 out of 25	20.8333
Construction & Building Technology	Sweden	OECD member	40	0.640903	21 out of 25	16.6667
Construction & Building Technology	Brazil	Non-OECD economy	59	0.637299	22 out of 25	12.5
Construction & Building Technology	Japan	OECD member	79	0.576078	23 out of 25	8.33333
Construction & Building Technology	Poland	OECD member	68	0.530557	24 out of 25	4.16667
Construction & Building Technology	Czech Republic	OECD member	85	0.354386	25 out of 25	0
Critical Care Medicine	Canada	OECD member	304	1.81055	1 out of 18	100
Critical Care Medicine	Belgium	OECD member	128	1.56114	2 out of 18	94.1176
Critical Care Medicine	United Kingdom	OECD member	191	1.43674	3 out of 18	88.2353
Critical Care Medicine	Denmark	OECD member	31	1.42963	4 out of 18	82.3529
Critical Care Medicine	Australia	OECD member	255	1.37681	5 out of 18	76.4706
Critical Care Medicine	Sweden	OECD member	70	1.37418	6 out of 18	70.5882
Critical Care Medicine	Netherlands	OECD member	224	1.2013	7 out of 18	64.7059
Critical Care Medicine	Italy	OECD member	311	1.01572	8 out of 18	58.8235
Critical Care Medicine	Switzerland	OECD member	63	0.971027	9 out of 18	52.9412
Critical Care Medicine	France	OECD member	706	0.964172	10 out of 18	47.0588
Critical Care Medicine	United States	OECD member	2502	0.915702	11 out of 18	41.1765
Critical Care Medicine	Austria	OECD member	61	0.736901	12 out of 18	35.2941
Critical Care Medicine	Germany	OECD member	226	0.708416	13 out of 18	29.4118
Critical Care Medicine	China	Non-OECD economy	109	0.678947	14 out of 18	23.5294
Critical Care Medicine	Brazil	Non-OECD economy	153	0.651753	15 out of 18	17.6471
Critical Care Medicine	Japan	OECD member	272	0.496932	16 out of 18	11.7647
Critical Care Medicine	Spain	OECD member	333	0.469848	17 out of 18	5.88235
Critical Care Medicine	Greece	OECD member	82	0.438773	18 out of 18	0
Crystallography	United States	OECD member	83	1.67071	1 out of 14	100
Crystallography	United Kingdom	OECD member	103	1.3542	2 out of 14	92.3077
Crystallography	Spain	OECD member	33	1.2354	3 out of 14	84.6154
Crystallography	Italy	OECD member	35	1.11783	4 out of 14	76.9231
Crystallography	South Africa	Non-OECD economy	42	1.11424	5 out of 14	69.2308
Crystallography	India	Non-OECD economy	145	1.04432	6 out of 14	61.5385
Crystallography	Germany	OECD member	133	1.03392	7 out of 14	53.8462
Crystallography	Poland	OECD member	87	0.976143	8 out of 14	46.1538
Crystallography	China	Non-OECD economy	359	0.911963	9 out of 14	38.4615
Crystallography	France	OECD member	48	0.90105	10 out of 14	30.7692
Crystallography	Czech Republic	OECD member	31	0.806459	11 out of 14	23.0769
Crystallography	Turkey	OECD member	76	0.787286	12 out of 14	15.3846
Crystallography	Russia	Non-OECD economy	233	0.557775	13 out of 14	7.69231
Crystallography	Japan	OECD member	66	0.548432	14 out of 14	0
Cultural Studies	United Kingdom	OECD member	35	1.03143	1 out of 3	100
Cultural Studies	Australia	OECD member	34	0.911615	2 out of 3	50
Cultural Studies	United States	OECD member	34	0.708564	3 out of 3	0
Demography	United Kingdom	OECD member	48	1.17461	1 out of 2	100
Demography	United States	OECD member	132	0.977128	2 out of 2	0
Dentistry, Oral Surgery & Medicine	Switzerland	OECD member	187	3.08344	1 out of 32	100
Dentistry, Oral Surgery & Medicine	Belgium	OECD member	113	1.84484	2 out of 32	96.7742
Dentistry, Oral Surgery & Medicine	Denmark	OECD member	80	1.83911	3 out of 32	93.5484
Dentistry, Oral Surgery & Medicine	Netherlands	OECD member	232	1.56535	4 out of 32	90.3226
Dentistry, Oral Surgery & Medicine	Australia	OECD member	209	1.45643	5 out of 32	87.0968
Dentistry, Oral Surgery & Medicine	Sweden	OECD member	245	1.42352	6 out of 32	83.871
Dentistry, Oral Surgery & Medicine	Germany	OECD member	764	1.39036	7 out of 32	80.6452
Dentistry, Oral Surgery & Medicine	United Kingdom	OECD member	581	1.26025	8 out of 32	77.4194
Dentistry, Oral Surgery & Medicine	Italy	OECD member	654	1.24485	9 out of 32	74.1935
Dentistry, Oral Surgery & Medicine	Spain	OECD member	384	1.15398	10 out of 32	70.9677
Dentistry, Oral Surgery & Medicine	Finland	OECD member	130	1.10567	11 out of 32	67.7419
Dentistry, Oral Surgery & Medicine	United States	OECD member	1815	1.10382	12 out of 32	64.5161
Dentistry, Oral Surgery & Medicine	New Zealand	OECD member	45	1.06536	13 out of 32	61.2903
Dentistry, Oral Surgery & Medicine	Canada	OECD member	183	1.059	14 out of 32	58.0645
Dentistry, Oral Surgery & Medicine	China	Non-OECD economy	646	1.05875	15 out of 32	54.8387
Dentistry, Oral Surgery & Medicine	South Korea	OECD member	372	0.998065	16 out of 32	51.6129
Dentistry, Oral Surgery & Medicine	Brazil	Non-OECD economy	2054	0.845183	17 out of 32	48.3871
Dentistry, Oral Surgery & Medicine	Chile	OECD member	81	0.823965	18 out of 32	45.1613
Dentistry, Oral Surgery & Medicine	Portugal	OECD member	52	0.77783	19 out of 32	41.9355
Dentistry, Oral Surgery & Medicine	Austria	OECD member	110	0.761761	20 out of 32	38.7097
Dentistry, Oral Surgery & Medicine	Norway	OECD member	94	0.690701	21 out of 32	35.4839
Dentistry, Oral Surgery & Medicine	Israel	OECD member	155	0.672304	22 out of 32	32.2581
Dentistry, Oral Surgery & Medicine	France	OECD member	216	0.63794	23 out of 32	29.0323
Dentistry, Oral Surgery & Medicine	Taiwan	Non-OECD economy	143	0.623967	24 out of 32	25.8065
Dentistry, Oral Surgery & Medicine	Greece	OECD member	114	0.574968	25 out of 32	22.5806
Dentistry, Oral Surgery & Medicine	Hungary	OECD member	33	0.55742	26 out of 32	19.3548
Dentistry, Oral Surgery & Medicine	Japan	OECD member	1215	0.531509	27 out of 32	16.129
Dentistry, Oral Surgery & Medicine	Poland	OECD member	60	0.526997	28 out of 32	12.9032
Dentistry, Oral Surgery & Medicine	Turkey	OECD member	759	0.501481	29 out of 32	9.67742
Dentistry, Oral Surgery & Medicine	Mexico	OECD member	44	0.457096	30 out of 32	6.45161
Dentistry, Oral Surgery & Medicine	India	Non-OECD economy	185	0.402791	31 out of 32	3.22581
Dentistry, Oral Surgery & Medicine	Argentina	Non-OECD economy	36	0.276616	32 out of 32	0
Dermatology	Denmark	OECD member	153	2.26315	1 out of 31	100
Dermatology	Canada	OECD member	227	1.50127	2 out of 31	96.6667
Dermatology	Netherlands	OECD member	236	1.41865	3 out of 31	93.3333
Dermatology	Switzerland	OECD member	152	1.32421	4 out of 31	90
Dermatology	United States	OECD member	3071	1.22946	5 out of 31	86.6667
Dermatology	Germany	OECD member	1323	1.20856	6 out of 31	83.3333
Dermatology	Taiwan	Non-OECD economy	94	1.19633	7 out of 31	80
Dermatology	Belgium	OECD member	90	1.11721	8 out of 31	76.6667
Dermatology	Israel	OECD member	114	1.03904	9 out of 31	73.3333
Dermatology	Finland	OECD member	54	1.00106	10 out of 31	70
Dermatology	Australia	OECD member	262	0.97384	11 out of 31	66.6667
Dermatology	South Korea	OECD member	297	0.969251	12 out of 31	63.3333
Dermatology	Greece	OECD member	91	0.917714	13 out of 31	60
Dermatology	Sweden	OECD member	122	0.916962	14 out of 31	56.6667
Dermatology	Italy	OECD member	844	0.908792	15 out of 31	53.3333
Dermatology	Japan	OECD member	1066	0.884005	16 out of 31	50
Dermatology	France	OECD member	782	0.871842	17 out of 31	46.6667
Dermatology	United Kingdom	OECD member	756	0.865769	18 out of 31	43.3333
Dermatology	Poland	OECD member	200	0.864731	19 out of 31	40
Dermatology	Austria	OECD member	216	0.825123	20 out of 31	36.6667
Dermatology	Singapore	Non-OECD economy	77	0.754095	21 out of 31	33.3333
Dermatology	Ireland	OECD member	83	0.650489	22 out of 31	30
Dermatology	Hungary	OECD member	93	0.630704	23 out of 31	26.6667
Dermatology	China	Non-OECD economy	405	0.600619	24 out of 31	23.3333
Dermatology	India	Non-OECD economy	306	0.555723	25 out of 31	20
Dermatology	Spain	OECD member	605	0.539967	26 out of 31	16.6667
Dermatology	Portugal	OECD member	74	0.528296	27 out of 31	13.3333
Dermatology	Chile	OECD member	44	0.514271	28 out of 31	10
Dermatology	Brazil	Non-OECD economy	301	0.467214	29 out of 31	6.66667
Dermatology	Turkey	OECD member	323	0.449685	30 out of 31	3.33333
Dermatology	Mexico	OECD member	66	0.437821	31 out of 31	0
Development Studies	United Kingdom	OECD member	129	1.10002	1 out of 3	100
Development Studies	United States	OECD member	35	1.06289	2 out of 3	50
Development Studies	Netherlands	OECD member	36	0.899025	3 out of 3	0
Developmental Biology	United Kingdom	OECD member	265	1.35175	1 out of 12	100
Developmental Biology	Switzerland	OECD member	39	1.23938	2 out of 12	90.9091
Developmental Biology	Australia	OECD member	82	1.23108	3 out of 12	81.8182
Developmental Biology	United States	OECD member	1112	1.18394	4 out of 12	72.7273
Developmental Biology	Germany	OECD member	160	1.14395	5 out of 12	63.6364
Developmental Biology	Canada	OECD member	96	0.933657	6 out of 12	54.5455
Developmental Biology	Israel	OECD member	33	0.825643	7 out of 12	45.4545
Developmental Biology	Italy	OECD member	37	0.798613	8 out of 12	36.3636
Developmental Biology	Spain	OECD member	81	0.749417	9 out of 12	27.2727
Developmental Biology	Japan	OECD member	287	0.732364	10 out of 12	18.1818
Developmental Biology	France	OECD member	195	0.665382	11 out of 12	9.09091
Developmental Biology	China	Non-OECD economy	35	0.575227	12 out of 12	0
Ecology	Australia	OECD member	1344	1.33551	1 out of 37	100
Ecology	Switzerland	OECD member	394	1.31754	2 out of 37	97.2222
Ecology	Canada	OECD member	950	1.27603	3 out of 37	94.4444
Ecology	United Kingdom	OECD member	1492	1.27283	4 out of 37	91.6667
Ecology	Germany	OECD member	958	1.24038	5 out of 37	88.8889
Ecology	Denmark	OECD member	161	1.19696	6 out of 37	86.1111
Ecology	Netherlands	OECD member	391	1.19182	7 out of 37	83.3333
Ecology	Ireland	OECD member	39	1.18942	8 out of 37	80.5556
Ecology	Sweden	OECD member	434	1.12902	9 out of 37	77.7778
Ecology	Austria	OECD member	109	1.10208	10 out of 37	75
Ecology	Spain	OECD member	593	1.01996	11 out of 37	72.2222
Ecology	United States	OECD member	6228	1.01205	12 out of 37	69.4444
Ecology	Finland	OECD member	341	1.01041	13 out of 37	66.6667
Ecology	Belgium	OECD member	234	0.942682	14 out of 37	63.8889
Ecology	Czech Republic	OECD member	194	0.939328	15 out of 37	61.1111
Ecology	France	OECD member	909	0.930702	16 out of 37	58.3333
Ecology	South Africa	Non-OECD economy	276	0.924379	17 out of 37	55.5556
Ecology	Taiwan	Non-OECD economy	32	0.888372	18 out of 37	52.7778
Ecology	Estonia	OECD member	61	0.886871	19 out of 37	50
Ecology	Italy	OECD member	229	0.883543	20 out of 37	47.2222
Ecology	New Zealand	OECD member	253	0.876114	21 out of 37	44.4444
Ecology	Brazil	Non-OECD economy	564	0.761665	22 out of 37	41.6667
Ecology	Israel	OECD member	108	0.748347	23 out of 37	38.8889
Ecology	Norway	OECD member	354	0.746891	24 out of 37	36.1111
Ecology	Portugal	OECD member	164	0.744005	25 out of 37	33.3333
Ecology	China	Non-OECD economy	490	0.738365	26 out of 37	30.5556
Ecology	Hungary	OECD member	111	0.660764	27 out of 37	27.7778
Ecology	Chile	OECD member	160	0.64881	28 out of 37	25
Ecology	Poland	OECD member	151	0.622951	29 out of 37	22.2222
Ecology	Mexico	OECD member	228	0.598619	30 out of 37	19.4444
Ecology	Greece	OECD member	37	0.595943	31 out of 37	16.6667
Ecology	Argentina	Non-OECD economy	303	0.508379	32 out of 37	13.8889
Ecology	Japan	OECD member	393	0.502998	33 out of 37	11.1111
Ecology	India	Non-OECD economy	115	0.486283	34 out of 37	8.33333
Ecology	Colombia	OECD member	53	0.4498	35 out of 37	5.55556
Ecology	Slovakia	OECD member	35	0.229128	36 out of 37	2.77778
Ecology	Russia	Non-OECD economy	262	0.173508	37 out of 37	0
Economics	Singapore	Non-OECD economy	84	1.4586	1 out of 42	100
Economics	China	Non-OECD economy	563	1.43436	2 out of 42	97.561
Economics	Lithuania	OECD member	80	1.426	3 out of 42	95.122
Economics	United States	OECD member	4920	1.27575	4 out of 42	92.6829
Economics	Netherlands	OECD member	451	1.18942	5 out of 42	90.2439
Economics	South Africa	Non-OECD economy	76	1.17818	6 out of 42	87.8049
Economics	United Kingdom	OECD member	1364	1.13157	7 out of 42	85.3659
Economics	Australia	OECD member	592	1.1284	8 out of 42	82.9268
Economics	Switzerland	OECD member	221	1.11136	9 out of 42	80.4878
Economics	India	Non-OECD economy	96	1.09973	10 out of 42	78.0488
Economics	Ireland	OECD member	84	1.09137	11 out of 42	75.6098
Economics	Belgium	OECD member	155	0.996612	12 out of 42	73.1707
Economics	New Zealand	OECD member	92	0.985049	13 out of 42	70.7317
Economics	Greece	OECD member	132	0.981473	14 out of 42	68.2927
Economics	Turkey	OECD member	181	0.96018	15 out of 42	65.8537
Economics	Germany	OECD member	893	0.955088	16 out of 42	63.4146
Economics	Sweden	OECD member	252	0.906251	17 out of 42	60.9756
Economics	Denmark	OECD member	154	0.895451	18 out of 42	58.5366
Economics	Norway	OECD member	181	0.893304	19 out of 42	56.0976
Economics	South Korea	OECD member	155	0.89241	20 out of 42	53.6585
Economics	France	OECD member	697	0.824364	21 out of 42	51.2195
Economics	Italy	OECD member	956	0.798696	22 out of 42	48.7805
Economics	Austria	OECD member	132	0.797018	23 out of 42	46.3415
Economics	Portugal	OECD member	119	0.755452	24 out of 42	43.9024
Economics	Finland	OECD member	81	0.699532	25 out of 42	41.4634
Economics	Canada	OECD member	541	0.691468	26 out of 42	39.0244
Economics	Spain	OECD member	848	0.690494	27 out of 42	36.5854
Economics	Japan	OECD member	326	0.645178	28 out of 42	34.1463
Economics	Brazil	Non-OECD economy	117	0.596642	29 out of 42	31.7073
Economics	Poland	OECD member	278	0.57826	30 out of 42	29.2683
Economics	Taiwan	Non-OECD economy	156	0.563306	31 out of 42	26.8293
Economics	Israel	OECD member	146	0.538941	32 out of 42	24.3902
Economics	Chile	OECD member	89	0.521148	33 out of 42	21.9512
Economics	Hungary	OECD member	56	0.516261	34 out of 42	19.5122
Economics	Colombia	OECD member	41	0.508224	35 out of 42	17.0732
Economics	Czech Republic	OECD member	477	0.468188	36 out of 42	14.6341
Economics	Slovenia	OECD member	44	0.439097	37 out of 42	12.1951
Economics	Russia	Non-OECD economy	103	0.429498	38 out of 42	9.7561
Economics	Slovakia	OECD member	288	0.416183	39 out of 42	7.31707
Economics	Mexico	OECD member	56	0.379555	40 out of 42	4.87805
Economics	Argentina	Non-OECD economy	35	0.31681	41 out of 42	2.43902
Economics	Latvia	OECD member	31	0.0831153	42 out of 42	0
Education & Educational Research	Taiwan	Non-OECD economy	212	1.82029	1 out of 35	100
Education & Educational Research	Belgium	OECD member	115	1.77381	2 out of 35	97.0588
Education & Educational Research	Singapore	Non-OECD economy	57	1.68986	3 out of 35	94.1176
Education & Educational Research	Netherlands	OECD member	249	1.60707	4 out of 35	91.1765
Education & Educational Research	Norway	OECD member	101	1.5347	5 out of 35	88.2353
Education & Educational Research	China	Non-OECD economy	307	1.51624	6 out of 35	85.2941
Education & Educational Research	Denmark	OECD member	33	1.45022	7 out of 35	82.3529
Education & Educational Research	Australia	OECD member	629	1.24815	8 out of 35	79.4118
Education & Educational Research	South Korea	OECD member	44	1.21979	9 out of 35	76.4706
Education & Educational Research	United Kingdom	OECD member	766	1.18936	10 out of 35	73.5294
Education & Educational Research	Israel	OECD member	140	1.18738	11 out of 35	70.5882
Education & Educational Research	United States	OECD member	2071	1.14389	12 out of 35	67.6471
Education & Educational Research	Poland	OECD member	49	1.11662	13 out of 35	64.7059
Education & Educational Research	New Zealand	OECD member	93	1.0608	14 out of 35	61.7647
Education & Educational Research	Finland	OECD member	164	1.05364	15 out of 35	58.8235
Education & Educational Research	Germany	OECD member	269	1.01463	16 out of 35	55.8824
Education & Educational Research	Sweden	OECD member	143	0.990836	17 out of 35	52.9412
Education & Educational Research	Ireland	OECD member	86	0.980378	18 out of 35	50
Education & Educational Research	Canada	OECD member	197	0.958867	19 out of 35	47.0588
Education & Educational Research	Switzerland	OECD member	34	0.886395	20 out of 35	44.1176
Education & Educational Research	Estonia	OECD member	34	0.735172	21 out of 35	41.1765
Education & Educational Research	South Africa	Non-OECD economy	109	0.708115	22 out of 35	38.2353
Education & Educational Research	France	OECD member	30	0.706096	23 out of 35	35.2941
Education & Educational Research	Japan	OECD member	40	0.680078	24 out of 35	32.3529
Education & Educational Research	Chile	OECD member	44	0.656168	25 out of 35	29.4118
Education & Educational Research	Greece	OECD member	89	0.64083	26 out of 35	26.4706
Education & Educational Research	Italy	OECD member	108	0.598038	27 out of 35	23.5294
Education & Educational Research	Turkey	OECD member	279	0.584926	28 out of 35	20.5882
Education & Educational Research	Spain	OECD member	910	0.515297	29 out of 35	17.6471
Education & Educational Research	Slovakia	OECD member	69	0.42515	30 out of 35	14.7059
Education & Educational Research	Portugal	OECD member	134	0.392191	31 out of 35	11.7647
Education & Educational Research	Czech Republic	OECD member	138	0.373007	32 out of 35	8.82353
Education & Educational Research	Brazil	Non-OECD economy	49	0.256708	33 out of 35	5.88235
Education & Educational Research	Russia	Non-OECD economy	112	0.195307	34 out of 35	2.94118
Education & Educational Research	Latvia	OECD member	45	0.162223	35 out of 35	0
Education, Scientific Disciplines	Netherlands	OECD member	55	2.43039	1 out of 7	100
Education, Scientific Disciplines	Australia	OECD member	60	2.02521	2 out of 7	83.3333
Education, Scientific Disciplines	Canada	OECD member	64	1.60155	3 out of 7	66.6667
Education, Scientific Disciplines	United States	OECD member	700	1.01189	4 out of 7	50
Education, Scientific Disciplines	United Kingdom	OECD member	84	0.991002	5 out of 7	33.3333
Education, Scientific Disciplines	Spain	OECD member	57	0.868153	6 out of 7	16.6667
Education, Scientific Disciplines	Germany	OECD member	77	0.862632	7 out of 7	0
Education, Special	United States	OECD member	542	1.029	1 out of 1	#DIV/0!
Electrochemistry	Israel	OECD member	40	2.62032	1 out of 26	100
Electrochemistry	Taiwan	Non-OECD economy	70	1.84391	2 out of 26	96
Electrochemistry	Germany	OECD member	248	1.65681	3 out of 26	92
Electrochemistry	Canada	OECD member	143	1.54475	4 out of 26	88
Electrochemistry	South Africa	Non-OECD economy	47	1.46955	5 out of 26	84
Electrochemistry	Switzerland	OECD member	39	1.41717	6 out of 26	80
Electrochemistry	Turkey	OECD member	70	1.35689	7 out of 26	76
Electrochemistry	United States	OECD member	485	1.29076	8 out of 26	72
Electrochemistry	United Kingdom	OECD member	114	1.28559	9 out of 26	68
Electrochemistry	India	Non-OECD economy	208	1.11484	10 out of 26	64
Electrochemistry	Spain	OECD member	166	1.09483	11 out of 26	60
Electrochemistry	Denmark	OECD member	41	1.08723	12 out of 26	56
Electrochemistry	Italy	OECD member	154	1.01314	13 out of 26	52
Electrochemistry	China	Non-OECD economy	882	1.004	14 out of 26	48
Electrochemistry	Portugal	OECD member	39	0.989352	15 out of 26	44
Electrochemistry	South Korea	OECD member	138	0.959889	16 out of 26	40
Electrochemistry	France	OECD member	243	0.934991	17 out of 26	36
Electrochemistry	Japan	OECD member	377	0.777465	18 out of 26	32
Electrochemistry	Estonia	OECD member	44	0.744191	19 out of 26	28
Electrochemistry	Brazil	Non-OECD economy	217	0.735724	20 out of 26	24
Electrochemistry	Poland	OECD member	160	0.685309	21 out of 26	20
Electrochemistry	Czech Republic	OECD member	84	0.644736	22 out of 26	16
Electrochemistry	Mexico	OECD member	148	0.416765	23 out of 26	12
Electrochemistry	Argentina	Non-OECD economy	71	0.407116	24 out of 26	8
Electrochemistry	Russia	Non-OECD economy	273	0.355539	25 out of 26	4
Electrochemistry	Chile	OECD member	53	0.308395	26 out of 26	0
Emergency Medicine	Sweden	OECD member	34	1.72294	1 out of 16	100
Emergency Medicine	United Kingdom	OECD member	113	1.5324	2 out of 16	93.3333
Emergency Medicine	Australia	OECD member	182	1.43331	3 out of 16	86.6667
Emergency Medicine	Canada	OECD member	215	1.27001	4 out of 16	80
Emergency Medicine	Netherlands	OECD member	43	1.15175	5 out of 16	73.3333
Emergency Medicine	Norway	OECD member	34	1.06973	6 out of 16	66.6667
Emergency Medicine	United States	OECD member	1485	1.03885	7 out of 16	60
Emergency Medicine	Singapore	Non-OECD economy	36	0.992358	8 out of 16	53.3333
Emergency Medicine	South Korea	OECD member	134	0.968289	9 out of 16	46.6667
Emergency Medicine	Taiwan	Non-OECD economy	69	0.74161	10 out of 16	40
Emergency Medicine	Germany	OECD member	126	0.63077	11 out of 16	33.3333
Emergency Medicine	China	Non-OECD economy	42	0.600052	12 out of 16	26.6667
Emergency Medicine	France	OECD member	83	0.594252	13 out of 16	20
Emergency Medicine	Spain	OECD member	96	0.577886	14 out of 16	13.3333
Emergency Medicine	Japan	OECD member	69	0.465986	15 out of 16	6.66667
Emergency Medicine	Turkey	OECD member	190	0.426202	16 out of 16	0
Endocrinology & Metabolism	Netherlands	OECD member	632	1.54054	1 out of 38	100
Endocrinology & Metabolism	Belgium	OECD member	317	1.43291	2 out of 38	97.2973
Endocrinology & Metabolism	Denmark	OECD member	784	1.35176	3 out of 38	94.5946
Endocrinology & Metabolism	Australia	OECD member	773	1.32848	4 out of 38	91.8919
Endocrinology & Metabolism	United Kingdom	OECD member	1791	1.3221	5 out of 38	89.1892
Endocrinology & Metabolism	Sweden	OECD member	662	1.29992	6 out of 38	86.4865
Endocrinology & Metabolism	United States	OECD member	5726	1.2992	7 out of 38	83.7838
Endocrinology & Metabolism	Canada	OECD member	784	1.29772	8 out of 38	81.0811
Endocrinology & Metabolism	New Zealand	OECD member	97	1.25899	9 out of 38	78.3784
Endocrinology & Metabolism	South Korea	OECD member	385	1.20403	10 out of 38	75.6757
Endocrinology & Metabolism	Finland	OECD member	343	1.12577	11 out of 38	72.973
Endocrinology & Metabolism	Germany	OECD member	1309	1.09665	12 out of 38	70.2703
Endocrinology & Metabolism	Switzerland	OECD member	286	1.0635	13 out of 38	67.5676
Endocrinology & Metabolism	South Africa	Non-OECD economy	52	1.01313	14 out of 38	64.8649
Endocrinology & Metabolism	Greece	OECD member	302	0.948287	15 out of 38	62.1622
Endocrinology & Metabolism	Ireland	OECD member	59	0.891526	16 out of 38	59.4595
Endocrinology & Metabolism	Italy	OECD member	2131	0.852155	17 out of 38	56.7568
Endocrinology & Metabolism	Singapore	Non-OECD economy	102	0.815512	18 out of 38	54.0541
Endocrinology & Metabolism	Norway	OECD member	187	0.807846	19 out of 38	51.3514
Endocrinology & Metabolism	China	Non-OECD economy	1273	0.777555	20 out of 38	48.6486
Endocrinology & Metabolism	Austria	OECD member	196	0.761198	21 out of 38	45.9459
Endocrinology & Metabolism	Israel	OECD member	255	0.761185	22 out of 38	43.2432
Endocrinology & Metabolism	France	OECD member	1239	0.745043	23 out of 38	40.5405
Endocrinology & Metabolism	Spain	OECD member	956	0.694929	24 out of 38	37.8378
Endocrinology & Metabolism	India	Non-OECD economy	310	0.59715	25 out of 38	35.1351
Endocrinology & Metabolism	Taiwan	Non-OECD economy	121	0.586174	26 out of 38	32.4324
Endocrinology & Metabolism	Brazil	Non-OECD economy	761	0.585959	27 out of 38	29.7297
Endocrinology & Metabolism	Japan	OECD member	1948	0.539649	28 out of 38	27.027
Endocrinology & Metabolism	Chile	OECD member	79	0.476954	29 out of 38	24.3243
Endocrinology & Metabolism	Portugal	OECD member	141	0.465631	30 out of 38	21.6216
Endocrinology & Metabolism	Czech Republic	OECD member	186	0.449664	31 out of 38	18.9189
Endocrinology & Metabolism	Mexico	OECD member	213	0.4323	32 out of 38	16.2162
Endocrinology & Metabolism	Poland	OECD member	486	0.424487	33 out of 38	13.5135
Endocrinology & Metabolism	Slovakia	OECD member	48	0.373923	34 out of 38	10.8108
Endocrinology & Metabolism	Turkey	OECD member	495	0.341843	35 out of 38	8.10811
Endocrinology & Metabolism	Hungary	OECD member	115	0.31728	36 out of 38	5.40541
Endocrinology & Metabolism	Argentina	Non-OECD economy	344	0.29874	37 out of 38	2.7027
Endocrinology & Metabolism	Russia	Non-OECD economy	176	0.121088	38 out of 38	0
Energy & Fuels	Singapore	Non-OECD economy	89	1.57344	1 out of 39	100
Energy & Fuels	Australia	OECD member	440	1.50388	2 out of 39	97.3684
Energy & Fuels	Canada	OECD member	356	1.46554	3 out of 39	94.7368
Energy & Fuels	Ireland	OECD member	74	1.34416	4 out of 39	92.1053
Energy & Fuels	United Kingdom	OECD member	780	1.33531	5 out of 39	89.4737
Energy & Fuels	Switzerland	OECD member	137	1.27707	6 out of 39	86.8421
Energy & Fuels	Denmark	OECD member	213	1.17692	7 out of 39	84.2105
Energy & Fuels	Greece	OECD member	215	1.17523	8 out of 39	81.5789
Energy & Fuels	Belgium	OECD member	116	1.13957	9 out of 39	78.9474
Energy & Fuels	China	Non-OECD economy	4151	1.13165	10 out of 39	76.3158
Energy & Fuels	India	Non-OECD economy	804	1.12293	11 out of 39	73.6842
Energy & Fuels	South Africa	Non-OECD economy	112	1.12094	12 out of 39	71.0526
Energy & Fuels	Finland	OECD member	141	1.09486	13 out of 39	68.4211
Energy & Fuels	Italy	OECD member	883	0.990442	14 out of 39	65.7895
Energy & Fuels	Sweden	OECD member	299	0.981994	15 out of 39	63.1579
Energy & Fuels	Portugal	OECD member	192	0.925051	16 out of 39	60.5263
Energy & Fuels	United States	OECD member	1679	0.923217	17 out of 39	57.8947
Energy & Fuels	Turkey	OECD member	524	0.889918	18 out of 39	55.2632
Energy & Fuels	Netherlands	OECD member	198	0.87903	19 out of 39	52.6316
Energy & Fuels	South Korea	OECD member	395	0.839719	20 out of 39	50
Energy & Fuels	Chile	OECD member	45	0.812876	21 out of 39	47.3684
Energy & Fuels	Japan	OECD member	293	0.802055	22 out of 39	44.7368
Energy & Fuels	Germany	OECD member	783	0.786395	23 out of 39	42.1053
Energy & Fuels	Spain	OECD member	876	0.739041	24 out of 39	39.4737
Energy & Fuels	Taiwan	Non-OECD economy	113	0.728782	25 out of 39	36.8421
Energy & Fuels	France	OECD member	356	0.652085	26 out of 39	34.2105
Energy & Fuels	Norway	OECD member	216	0.646899	27 out of 39	31.5789
Energy & Fuels	Austria	OECD member	119	0.620936	28 out of 39	28.9474
Energy & Fuels	Hungary	OECD member	44	0.609294	29 out of 39	26.3158
Energy & Fuels	Colombia	OECD member	71	0.558211	30 out of 39	23.6842
Energy & Fuels	Latvia	OECD member	35	0.555987	31 out of 39	21.0526
Energy & Fuels	Brazil	Non-OECD economy	338	0.498372	32 out of 39	18.4211
Energy & Fuels	Poland	OECD member	422	0.481383	33 out of 39	15.7895
Energy & Fuels	Slovenia	OECD member	42	0.45065	34 out of 39	13.1579
Energy & Fuels	Mexico	OECD member	136	0.399183	35 out of 39	10.5263
Energy & Fuels	Russia	Non-OECD economy	275	0.351128	36 out of 39	7.89474
Energy & Fuels	Lithuania	OECD member	38	0.340536	37 out of 39	5.26316
Energy & Fuels	Estonia	OECD member	39	0.320695	38 out of 39	2.63158
Energy & Fuels	Czech Republic	OECD member	63	0.313322	39 out of 39	0
Engineering, Aerospace	Canada	OECD member	36	2.02553	1 out of 15	100
Engineering, Aerospace	Australia	OECD member	38	1.55265	2 out of 15	92.8571
Engineering, Aerospace	Netherlands	OECD member	55	1.53052	3 out of 15	85.7143
Engineering, Aerospace	China	Non-OECD economy	541	1.49316	4 out of 15	78.5714
Engineering, Aerospace	United Kingdom	OECD member	121	1.19376	5 out of 15	71.4286
Engineering, Aerospace	Italy	OECD member	173	1.07892	6 out of 15	64.2857
Engineering, Aerospace	South Korea	OECD member	83	0.917644	7 out of 15	57.1429
Engineering, Aerospace	United States	OECD member	966	0.799797	8 out of 15	50
Engineering, Aerospace	Russia	Non-OECD economy	111	0.791806	9 out of 15	42.8571
Engineering, Aerospace	India	Non-OECD economy	50	0.779857	10 out of 15	35.7143
Engineering, Aerospace	Spain	OECD member	58	0.747615	11 out of 15	28.5714
Engineering, Aerospace	Turkey	OECD member	39	0.699391	12 out of 15	21.4286
Engineering, Aerospace	Germany	OECD member	122	0.669301	13 out of 15	14.2857
Engineering, Aerospace	France	OECD member	47	0.522356	14 out of 15	7.14286
Engineering, Aerospace	Japan	OECD member	132	0.488025	15 out of 15	0
Engineering, Biomedical	Singapore	Non-OECD economy	104	2.35736	1 out of 33	100
Engineering, Biomedical	Ireland	OECD member	98	1.71881	2 out of 33	96.875
Engineering, Biomedical	Portugal	OECD member	130	1.58877	3 out of 33	93.75
Engineering, Biomedical	Netherlands	OECD member	180	1.57612	4 out of 33	90.625
Engineering, Biomedical	Switzerland	OECD member	162	1.43431	5 out of 33	87.5
Engineering, Biomedical	Australia	OECD member	195	1.31315	6 out of 33	84.375
Engineering, Biomedical	Italy	OECD member	516	1.23761	7 out of 33	81.25
Engineering, Biomedical	United States	OECD member	2179	1.23226	8 out of 33	78.125
Engineering, Biomedical	Sweden	OECD member	60	1.21538	9 out of 33	75
Engineering, Biomedical	Denmark	OECD member	37	1.20869	10 out of 33	71.875
Engineering, Biomedical	United Kingdom	OECD member	485	1.09739	11 out of 33	68.75
Engineering, Biomedical	New Zealand	OECD member	60	1.06084	12 out of 33	65.625
Engineering, Biomedical	Israel	OECD member	41	1.058	13 out of 33	62.5
Engineering, Biomedical	South Korea	OECD member	219	1.05034	14 out of 33	59.375
Engineering, Biomedical	Canada	OECD member	301	1.02512	15 out of 33	56.25
Engineering, Biomedical	Finland	OECD member	72	0.997189	16 out of 33	53.125
Engineering, Biomedical	India	Non-OECD economy	111	0.950279	17 out of 33	50
Engineering, Biomedical	Belgium	OECD member	64	0.914145	18 out of 33	46.875
Engineering, Biomedical	China	Non-OECD economy	615	0.869992	19 out of 33	43.75
Engineering, Biomedical	Austria	OECD member	91	0.858191	20 out of 33	40.625
Engineering, Biomedical	Germany	OECD member	477	0.785847	21 out of 33	37.5
Engineering, Biomedical	Spain	OECD member	263	0.72315	22 out of 33	34.375
Engineering, Biomedical	Greece	OECD member	107	0.720323	23 out of 33	31.25
Engineering, Biomedical	France	OECD member	327	0.683942	24 out of 33	28.125
Engineering, Biomedical	Turkey	OECD member	133	0.649593	25 out of 33	25
Engineering, Biomedical	Taiwan	Non-OECD economy	148	0.649457	26 out of 33	21.875
Engineering, Biomedical	Japan	OECD member	343	0.478733	27 out of 33	18.75
Engineering, Biomedical	Poland	OECD member	204	0.441173	28 out of 33	15.625
Engineering, Biomedical	Czech Republic	OECD member	109	0.428955	29 out of 33	12.5
Engineering, Biomedical	Brazil	Non-OECD economy	177	0.411071	30 out of 33	9.375
Engineering, Biomedical	Colombia	OECD member	32	0.309736	31 out of 33	6.25
Engineering, Biomedical	Argentina	Non-OECD economy	48	0.248603	32 out of 33	3.125
Engineering, Biomedical	Mexico	OECD member	66	0.210619	33 out of 33	0
Engineering, Chemical	Singapore	Non-OECD economy	83	2.98945	1 out of 38	100
Engineering, Chemical	Australia	OECD member	350	1.71281	2 out of 38	97.2973
Engineering, Chemical	Belgium	OECD member	111	1.51653	3 out of 38	94.5946
Engineering, Chemical	Netherlands	OECD member	165	1.43781	4 out of 38	91.8919
Engineering, Chemical	United Kingdom	OECD member	457	1.3502	5 out of 38	89.1892
Engineering, Chemical	Canada	OECD member	433	1.32353	6 out of 38	86.4865
Engineering, Chemical	Denmark	OECD member	74	1.28906	7 out of 38	83.7838
Engineering, Chemical	Slovenia	OECD member	35	1.26248	8 out of 38	81.0811
Engineering, Chemical	Italy	OECD member	377	1.25612	9 out of 38	78.3784
Engineering, Chemical	Portugal	OECD member	186	1.23364	10 out of 38	75.6757
Engineering, Chemical	India	Non-OECD economy	794	1.21708	11 out of 38	72.973
Engineering, Chemical	Switzerland	OECD member	54	1.15037	12 out of 38	70.2703
Engineering, Chemical	China	Non-OECD economy	3360	1.124	13 out of 38	67.5676
Engineering, Chemical	South Korea	OECD member	452	1.0735	14 out of 38	64.8649
Engineering, Chemical	Spain	OECD member	643	1.05613	15 out of 38	62.1622
Engineering, Chemical	United States	OECD member	1129	1.03607	16 out of 38	59.4595
Engineering, Chemical	New Zealand	OECD member	34	1.01044	17 out of 38	56.7568
Engineering, Chemical	Taiwan	Non-OECD economy	128	0.966807	18 out of 38	54.0541
Engineering, Chemical	Sweden	OECD member	79	0.929178	19 out of 38	51.3514
Engineering, Chemical	Norway	OECD member	97	0.928365	20 out of 38	48.6486
Engineering, Chemical	South Africa	Non-OECD economy	90	0.919229	21 out of 38	45.9459
Engineering, Chemical	Germany	OECD member	565	0.913667	22 out of 38	43.2432
Engineering, Chemical	Finland	OECD member	80	0.895557	23 out of 38	40.5405
Engineering, Chemical	Israel	OECD member	43	0.876632	24 out of 38	37.8378
Engineering, Chemical	Greece	OECD member	86	0.820384	25 out of 38	35.1351
Engineering, Chemical	Austria	OECD member	45	0.762054	26 out of 38	32.4324
Engineering, Chemical	Turkey	OECD member	342	0.622792	27 out of 38	29.7297
Engineering, Chemical	Colombia	OECD member	69	0.62128	28 out of 38	27.027
Engineering, Chemical	Brazil	Non-OECD economy	767	0.60508	29 out of 38	24.3243
Engineering, Chemical	France	OECD member	547	0.559437	30 out of 38	21.6216
Engineering, Chemical	Chile	OECD member	53	0.544094	31 out of 38	18.9189
Engineering, Chemical	Japan	OECD member	513	0.540374	32 out of 38	16.2162
Engineering, Chemical	Hungary	OECD member	74	0.520147	33 out of 38	13.5135
Engineering, Chemical	Poland	OECD member	602	0.433802	34 out of 38	10.8108
Engineering, Chemical	Mexico	OECD member	296	0.429091	35 out of 38	8.10811
Engineering, Chemical	Czech Republic	OECD member	140	0.346022	36 out of 38	5.40541
Engineering, Chemical	Argentina	Non-OECD economy	144	0.294875	37 out of 38	2.7027
Engineering, Chemical	Russia	Non-OECD economy	386	0.269064	38 out of 38	0
Engineering, Civil	Australia	OECD member	323	2.5275	1 out of 35	100
Engineering, Civil	Singapore	Non-OECD economy	58	2.11581	2 out of 35	97.0588
Engineering, Civil	Switzerland	OECD member	62	1.75267	3 out of 35	94.1176
Engineering, Civil	Italy	OECD member	576	1.32145	4 out of 35	91.1765
Engineering, Civil	United Kingdom	OECD member	387	1.2396	5 out of 35	88.2353
Engineering, Civil	New Zealand	OECD member	62	1.22648	6 out of 35	85.2941
Engineering, Civil	Portugal	OECD member	196	1.13243	7 out of 35	82.3529
Engineering, Civil	Canada	OECD member	344	1.07747	8 out of 35	79.4118
Engineering, Civil	United States	OECD member	1694	1.05616	9 out of 35	76.4706
Engineering, Civil	China	Non-OECD economy	2397	1.00122	10 out of 35	73.5294
Engineering, Civil	Netherlands	OECD member	101	0.981134	11 out of 35	70.5882
Engineering, Civil	Greece	OECD member	95	0.908038	12 out of 35	67.6471
Engineering, Civil	South Korea	OECD member	309	0.894872	13 out of 35	64.7059
Engineering, Civil	Norway	OECD member	45	0.870389	14 out of 35	61.7647
Engineering, Civil	India	Non-OECD economy	286	0.82973	15 out of 35	58.8235
Engineering, Civil	Spain	OECD member	224	0.823763	16 out of 35	55.8824
Engineering, Civil	Sweden	OECD member	65	0.754813	17 out of 35	52.9412
Engineering, Civil	Chile	OECD member	45	0.707191	18 out of 35	50
Engineering, Civil	Belgium	OECD member	33	0.706321	19 out of 35	47.0588
Engineering, Civil	Taiwan	Non-OECD economy	106	0.675324	20 out of 35	44.1176
Engineering, Civil	Austria	OECD member	64	0.658447	21 out of 35	41.1765
Engineering, Civil	Denmark	OECD member	33	0.596211	22 out of 35	38.2353
Engineering, Civil	Germany	OECD member	249	0.591184	23 out of 35	35.2941
Engineering, Civil	Japan	OECD member	200	0.588992	24 out of 35	32.3529
Engineering, Civil	Turkey	OECD member	407	0.586236	25 out of 35	29.4118
Engineering, Civil	France	OECD member	161	0.576881	26 out of 35	26.4706
Engineering, Civil	Lithuania	OECD member	74	0.558414	27 out of 35	23.5294
Engineering, Civil	South Africa	Non-OECD economy	37	0.532198	28 out of 35	20.5882
Engineering, Civil	Poland	OECD member	221	0.449717	29 out of 35	17.6471
Engineering, Civil	Brazil	Non-OECD economy	112	0.416563	30 out of 35	14.7059
Engineering, Civil	Slovenia	OECD member	30	0.412877	31 out of 35	11.7647
Engineering, Civil	Czech Republic	OECD member	78	0.379457	32 out of 35	8.82353
Engineering, Civil	Mexico	OECD member	55	0.379248	33 out of 35	5.88235
Engineering, Civil	Russia	Non-OECD economy	51	0.281548	34 out of 35	2.94118
Engineering, Civil	Slovakia	OECD member	41	0.202496	35 out of 35	0
Engineering, Electrical & Electronic	Denmark	OECD member	396	2.64427	1 out of 44	100
Engineering, Electrical & Electronic	Singapore	Non-OECD economy	831	2.08663	2 out of 44	97.6744
Engineering, Electrical & Electronic	Australia	OECD member	1072	2.06839	3 out of 44	95.3488
Engineering, Electrical & Electronic	Canada	OECD member	1867	1.54603	4 out of 44	93.0233
Engineering, Electrical & Electronic	Luxembourg	OECD member	36	1.49199	5 out of 44	90.6977
Engineering, Electrical & Electronic	United Kingdom	OECD member	2537	1.48628	6 out of 44	88.3721
Engineering, Electrical & Electronic	United States	OECD member	10452	1.35482	7 out of 44	86.0465
Engineering, Electrical & Electronic	New Zealand	OECD member	146	1.29086	8 out of 44	83.7209
Engineering, Electrical & Electronic	Sweden	OECD member	664	1.27606	9 out of 44	81.3953
Engineering, Electrical & Electronic	Switzerland	OECD member	635	1.24504	10 out of 44	79.0698
Engineering, Electrical & Electronic	China	Non-OECD economy	16669	1.20409	11 out of 44	76.7442
Engineering, Electrical & Electronic	Finland	OECD member	587	1.14609	12 out of 44	74.4186
Engineering, Electrical & Electronic	Israel	OECD member	302	1.12926	13 out of 44	72.093
Engineering, Electrical & Electronic	Italy	OECD member	2661	1.10097	14 out of 44	69.7674
Engineering, Electrical & Electronic	Ireland	OECD member	259	1.0415	15 out of 44	67.4419
Engineering, Electrical & Electronic	South Africa	Non-OECD economy	241	1.01263	16 out of 44	65.1163
Engineering, Electrical & Electronic	Portugal	OECD member	521	0.993661	17 out of 44	62.7907
Engineering, Electrical & Electronic	Belgium	OECD member	811	0.949913	18 out of 44	60.4651
Engineering, Electrical & Electronic	Norway	OECD member	248	0.949249	19 out of 44	58.1395
Engineering, Electrical & Electronic	South Korea	OECD member	3296	0.903471	20 out of 44	55.814
Engineering, Electrical & Electronic	Chile	OECD member	176	0.898489	21 out of 44	53.4884
Engineering, Electrical & Electronic	India	Non-OECD economy	5874	0.843339	22 out of 44	51.1628
Engineering, Electrical & Electronic	Greece	OECD member	592	0.840024	23 out of 44	48.8372
Engineering, Electrical & Electronic	Estonia	OECD member	92	0.813252	24 out of 44	46.5116
Engineering, Electrical & Electronic	Netherlands	OECD member	669	0.794959	25 out of 44	44.186
Engineering, Electrical & Electronic	Spain	OECD member	2664	0.768706	26 out of 44	41.8605
Engineering, Electrical & Electronic	Turkey	OECD member	1472	0.76244	27 out of 44	39.5349
Engineering, Electrical & Electronic	Germany	OECD member	2806	0.716267	28 out of 44	37.2093
Engineering, Electrical & Electronic	Austria	OECD member	441	0.693782	29 out of 44	34.8837
Engineering, Electrical & Electronic	Taiwan	Non-OECD economy	1783	0.644045	30 out of 44	32.5581
Engineering, Electrical & Electronic	France	OECD member	3225	0.634304	31 out of 44	30.2326
Engineering, Electrical & Electronic	Hungary	OECD member	209	0.59295	32 out of 44	27.907
Engineering, Electrical & Electronic	Colombia	OECD member	215	0.548014	33 out of 44	25.5814
Engineering, Electrical & Electronic	Brazil	Non-OECD economy	1810	0.533788	34 out of 44	23.2558
Engineering, Electrical & Electronic	Japan	OECD member	3966	0.520125	35 out of 44	20.9302
Engineering, Electrical & Electronic	Czech Republic	OECD member	562	0.497609	36 out of 44	18.6047
Engineering, Electrical & Electronic	Slovenia	OECD member	134	0.490035	37 out of 44	16.2791
Engineering, Electrical & Electronic	Poland	OECD member	1211	0.447041	38 out of 44	13.9535
Engineering, Electrical & Electronic	Mexico	OECD member	772	0.440711	39 out of 44	11.6279
Engineering, Electrical & Electronic	Argentina	Non-OECD economy	166	0.439351	40 out of 44	9.30233
Engineering, Electrical & Electronic	Lithuania	OECD member	127	0.268125	41 out of 44	6.97674
Engineering, Electrical & Electronic	Slovakia	OECD member	311	0.259099	42 out of 44	4.65116
Engineering, Electrical & Electronic	Russia	Non-OECD economy	1473	0.254881	43 out of 44	2.32558
Engineering, Electrical & Electronic	Latvia	OECD member	79	0.197395	44 out of 44	0
Engineering, Environmental	China	Non-OECD economy	464	1.40027	1 out of 8	100
Engineering, Environmental	South Korea	OECD member	39	1.17907	2 out of 8	85.7143
Engineering, Environmental	India	Non-OECD economy	45	1.05465	3 out of 8	71.4286
Engineering, Environmental	United States	OECD member	163	1.04105	4 out of 8	57.1429
Engineering, Environmental	Spain	OECD member	86	0.96748	5 out of 8	42.8571
Engineering, Environmental	Brazil	Non-OECD economy	41	0.393815	6 out of 8	28.5714
Engineering, Environmental	Poland	OECD member	101	0.295863	7 out of 8	14.2857
Engineering, Environmental	Germany	OECD member	36	0.281735	8 out of 8	0
Engineering, Geological	Singapore	Non-OECD economy	39	1.85848	1 out of 19	100
Engineering, Geological	Australia	OECD member	159	1.71534	2 out of 19	94.4444
Engineering, Geological	China	Non-OECD economy	758	1.47799	3 out of 19	88.8889
Engineering, Geological	Canada	OECD member	116	1.19327	4 out of 19	83.3333
Engineering, Geological	United States	OECD member	394	1.04304	5 out of 19	77.7778
Engineering, Geological	United Kingdom	OECD member	177	0.965896	6 out of 19	72.2222
Engineering, Geological	Germany	OECD member	43	0.963786	7 out of 19	66.6667
Engineering, Geological	France	OECD member	137	0.802756	8 out of 19	61.1111
Engineering, Geological	Netherlands	OECD member	32	0.792781	9 out of 19	55.5556
Engineering, Geological	South Korea	OECD member	64	0.762822	10 out of 19	50
Engineering, Geological	Spain	OECD member	64	0.73402	11 out of 19	44.4444
Engineering, Geological	India	Non-OECD economy	112	0.675055	12 out of 19	38.8889
Engineering, Geological	Italy	OECD member	222	0.64349	13 out of 19	33.3333
Engineering, Geological	Greece	OECD member	54	0.640341	14 out of 19	27.7778
Engineering, Geological	Portugal	OECD member	41	0.616378	15 out of 19	22.2222
Engineering, Geological	Taiwan	Non-OECD economy	32	0.559591	16 out of 19	16.6667
Engineering, Geological	Japan	OECD member	174	0.431007	17 out of 19	11.1111
Engineering, Geological	Turkey	OECD member	90	0.404977	18 out of 19	5.55556
Engineering, Geological	Brazil	Non-OECD economy	65	0.386476	19 out of 19	0
Engineering, Industrial	Italy	OECD member	111	1.4579	1 out of 19	100
Engineering, Industrial	Brazil	Non-OECD economy	52	1.37521	2 out of 19	94.4444
Engineering, Industrial	Norway	OECD member	48	1.34265	3 out of 19	88.8889
Engineering, Industrial	Australia	OECD member	50	1.32378	4 out of 19	83.3333
Engineering, Industrial	China	Non-OECD economy	210	1.19591	5 out of 19	77.7778
Engineering, Industrial	Netherlands	OECD member	34	1.17799	6 out of 19	72.2222
Engineering, Industrial	Germany	OECD member	120	1.09574	7 out of 19	66.6667
Engineering, Industrial	United Kingdom	OECD member	99	1.09041	8 out of 19	61.1111
Engineering, Industrial	Canada	OECD member	39	1.0403	9 out of 19	55.5556
Engineering, Industrial	India	Non-OECD economy	35	0.985307	10 out of 19	50
Engineering, Industrial	United States	OECD member	184	0.920228	11 out of 19	44.4444
Engineering, Industrial	France	OECD member	97	0.828244	12 out of 19	38.8889
Engineering, Industrial	Turkey	OECD member	38	0.8183	13 out of 19	33.3333
Engineering, Industrial	Sweden	OECD member	75	0.742655	14 out of 19	27.7778
Engineering, Industrial	South Korea	OECD member	49	0.700273	15 out of 19	22.2222
Engineering, Industrial	Japan	OECD member	39	0.638263	16 out of 19	16.6667
Engineering, Industrial	Taiwan	Non-OECD economy	33	0.621616	17 out of 19	11.1111
Engineering, Industrial	South Africa	Non-OECD economy	36	0.519084	18 out of 19	5.55556
Engineering, Industrial	Russia	Non-OECD economy	52	0.115259	19 out of 19	0
Engineering, Manufacturing	Singapore	Non-OECD economy	41	2.55596	1 out of 18	100
Engineering, Manufacturing	Greece	OECD member	33	1.55539	2 out of 18	94.1176
Engineering, Manufacturing	United States	OECD member	292	1.47741	3 out of 18	88.2353
Engineering, Manufacturing	Canada	OECD member	68	1.43069	4 out of 18	82.3529
Engineering, Manufacturing	Sweden	OECD member	52	1.31619	5 out of 18	76.4706
Engineering, Manufacturing	Italy	OECD member	204	1.23417	6 out of 18	70.5882
Engineering, Manufacturing	United Kingdom	OECD member	207	1.20293	7 out of 18	64.7059
Engineering, Manufacturing	India	Non-OECD economy	180	1.13791	8 out of 18	58.8235
Engineering, Manufacturing	China	Non-OECD economy	863	1.00019	9 out of 18	52.9412
Engineering, Manufacturing	South Korea	OECD member	80	0.96655	10 out of 18	47.0588
Engineering, Manufacturing	Turkey	OECD member	52	0.857532	11 out of 18	41.1765
Engineering, Manufacturing	Brazil	Non-OECD economy	70	0.823195	12 out of 18	35.2941
Engineering, Manufacturing	Germany	OECD member	115	0.706368	13 out of 18	29.4118
Engineering, Manufacturing	Spain	OECD member	130	0.646821	14 out of 18	23.5294
Engineering, Manufacturing	Portugal	OECD member	34	0.560407	15 out of 18	17.6471
Engineering, Manufacturing	France	OECD member	96	0.536154	16 out of 18	11.7647
Engineering, Manufacturing	Japan	OECD member	120	0.53496	17 out of 18	5.88235
Engineering, Manufacturing	Taiwan	Non-OECD economy	57	0.526831	18 out of 18	0
Engineering, Marine	Portugal	OECD member	39	2.80337	1 out of 9	100
Engineering, Marine	United Kingdom	OECD member	47	1.76783	2 out of 9	87.5
Engineering, Marine	Turkey	OECD member	34	1.23736	3 out of 9	75
Engineering, Marine	Italy	OECD member	67	1.02453	4 out of 9	62.5
Engineering, Marine	China	Non-OECD economy	155	0.922764	5 out of 9	50
Engineering, Marine	South Korea	OECD member	63	0.918836	6 out of 9	37.5
Engineering, Marine	Poland	OECD member	34	0.763937	7 out of 9	25
Engineering, Marine	United States	OECD member	34	0.751052	8 out of 9	12.5
Engineering, Marine	Japan	OECD member	33	0.551294	9 out of 9	0
Engineering, Mechanical	Australia	OECD member	124	1.91372	1 out of 34	100
Engineering, Mechanical	Belgium	OECD member	119	1.75968	2 out of 34	96.9697
Engineering, Mechanical	Norway	OECD member	81	1.71324	3 out of 34	93.9394
Engineering, Mechanical	Singapore	Non-OECD economy	30	1.53615	4 out of 34	90.9091
Engineering, Mechanical	Canada	OECD member	297	1.33891	5 out of 34	87.8788
Engineering, Mechanical	Portugal	OECD member	83	1.31251	6 out of 34	84.8485
Engineering, Mechanical	Switzerland	OECD member	54	1.28489	7 out of 34	81.8182
Engineering, Mechanical	United Kingdom	OECD member	626	1.28002	8 out of 34	78.7879
Engineering, Mechanical	United States	OECD member	1878	1.13591	9 out of 34	75.7576
Engineering, Mechanical	India	Non-OECD economy	572	1.12039	10 out of 34	72.7273
Engineering, Mechanical	Finland	OECD member	59	1.10983	11 out of 34	69.697
Engineering, Mechanical	China	Non-OECD economy	2830	1.10536	12 out of 34	66.6667
Engineering, Mechanical	Italy	OECD member	569	1.09261	13 out of 34	63.6364
Engineering, Mechanical	Netherlands	OECD member	88	1.03191	14 out of 34	60.6061
Engineering, Mechanical	Greece	OECD member	62	0.973727	15 out of 34	57.5758
Engineering, Mechanical	South Korea	OECD member	441	0.93437	16 out of 34	54.5455
Engineering, Mechanical	Slovenia	OECD member	67	0.928416	17 out of 34	51.5152
Engineering, Mechanical	Denmark	OECD member	63	0.859089	18 out of 34	48.4848
Engineering, Mechanical	France	OECD member	450	0.841638	19 out of 34	45.4545
Engineering, Mechanical	Germany	OECD member	443	0.808987	20 out of 34	42.4242
Engineering, Mechanical	Sweden	OECD member	145	0.799244	21 out of 34	39.3939
Engineering, Mechanical	Spain	OECD member	289	0.78745	22 out of 34	36.3636
Engineering, Mechanical	Poland	OECD member	302	0.77882	23 out of 34	33.3333
Engineering, Mechanical	South Africa	Non-OECD economy	32	0.730525	24 out of 34	30.303
Engineering, Mechanical	Brazil	Non-OECD economy	288	0.698912	25 out of 34	27.2727
Engineering, Mechanical	Turkey	OECD member	200	0.695542	26 out of 34	24.2424
Engineering, Mechanical	Taiwan	Non-OECD economy	115	0.502222	27 out of 34	21.2121
Engineering, Mechanical	Slovakia	OECD member	64	0.471215	28 out of 34	18.1818
Engineering, Mechanical	Austria	OECD member	66	0.458208	29 out of 34	15.1515
Engineering, Mechanical	Japan	OECD member	517	0.418903	30 out of 34	12.1212
Engineering, Mechanical	Czech Republic	OECD member	116	0.34929	31 out of 34	9.09091
Engineering, Mechanical	Mexico	OECD member	65	0.279493	32 out of 34	6.06061
Engineering, Mechanical	Russia	Non-OECD economy	236	0.245088	33 out of 34	3.0303
Engineering, Mechanical	Lithuania	OECD member	63	0.229855	34 out of 34	0
Engineering, Multidisciplinary	China	Non-OECD economy	413	1.43149	1 out of 14	100
Engineering, Multidisciplinary	United Kingdom	OECD member	48	1.35566	2 out of 14	92.3077
Engineering, Multidisciplinary	United States	OECD member	132	1.16082	3 out of 14	84.6154
Engineering, Multidisciplinary	India	Non-OECD economy	79	1.13033	4 out of 14	76.9231
Engineering, Multidisciplinary	Japan	OECD member	41	1.1147	5 out of 14	69.2308
Engineering, Multidisciplinary	Taiwan	Non-OECD economy	55	1.11043	6 out of 14	61.5385
Engineering, Multidisciplinary	Turkey	OECD member	60	0.949171	7 out of 14	53.8462
Engineering, Multidisciplinary	Brazil	Non-OECD economy	39	0.864445	8 out of 14	46.1538
Engineering, Multidisciplinary	Poland	OECD member	106	0.675339	9 out of 14	38.4615
Engineering, Multidisciplinary	Spain	OECD member	112	0.618407	10 out of 14	30.7692
Engineering, Multidisciplinary	Slovakia	OECD member	40	0.600348	11 out of 14	23.0769
Engineering, Multidisciplinary	Mexico	OECD member	41	0.400443	12 out of 14	15.3846
Engineering, Multidisciplinary	Colombia	OECD member	37	0.389698	13 out of 14	7.69231
Engineering, Multidisciplinary	Russia	Non-OECD economy	53	0.177364	14 out of 14	0
Engineering, Ocean	Norway	OECD member	40	1.64358	1 out of 6	100
Engineering, Ocean	United Kingdom	OECD member	70	1.59858	2 out of 6	80
Engineering, Ocean	China	Non-OECD economy	187	1.16107	3 out of 6	60
Engineering, Ocean	United States	OECD member	54	0.689812	4 out of 6	40
Engineering, Ocean	Japan	OECD member	66	0.627088	5 out of 6	20
Engineering, Ocean	Brazil	Non-OECD economy	38	0.467962	6 out of 6	0
Engineering, Petroleum	United States	OECD member	106	1.67857	1 out of 3	100
Engineering, Petroleum	Norway	OECD member	31	0.861357	2 out of 3	50
Engineering, Petroleum	Russia	Non-OECD economy	63	0.18861	3 out of 3	0
Entomology	Belgium	OECD member	84	2.09998	1 out of 32	100
Entomology	Netherlands	OECD member	31	1.90572	2 out of 32	96.7742
Entomology	Russia	Non-OECD economy	49	1.57333	3 out of 32	93.5484
Entomology	Italy	OECD member	264	1.55647	4 out of 32	90.3226
Entomology	Switzerland	OECD member	46	1.37157	5 out of 32	87.0968
Entomology	United States	OECD member	1835	1.33327	6 out of 32	83.871
Entomology	Greece	OECD member	81	1.31878	7 out of 32	80.6452
Entomology	Australia	OECD member	192	1.31162	8 out of 32	77.4194
Entomology	Czech Republic	OECD member	103	1.23105	9 out of 32	74.1935
Entomology	Germany	OECD member	136	1.13528	10 out of 32	70.9677
Entomology	Canada	OECD member	245	1.05043	11 out of 32	67.7419
Entomology	United Kingdom	OECD member	140	1.0499	12 out of 32	64.5161
Entomology	Austria	OECD member	37	1.01572	13 out of 32	61.2903
Entomology	China	Non-OECD economy	740	0.977513	14 out of 32	58.0645
Entomology	France	OECD member	176	0.966202	15 out of 32	54.8387
Entomology	South Africa	Non-OECD economy	109	0.956835	16 out of 32	51.6129
Entomology	New Zealand	OECD member	85	0.939669	17 out of 32	48.3871
Entomology	South Korea	OECD member	101	0.90608	18 out of 32	45.1613
Entomology	Spain	OECD member	211	0.890887	19 out of 32	41.9355
Entomology	Taiwan	Non-OECD economy	52	0.838568	20 out of 32	38.7097
Entomology	Poland	OECD member	150	0.807106	21 out of 32	35.4839
Entomology	Brazil	Non-OECD economy	820	0.787723	22 out of 32	32.2581
Entomology	Israel	OECD member	50	0.770105	23 out of 32	29.0323
Entomology	Chile	OECD member	40	0.686265	24 out of 32	25.8065
Entomology	Japan	OECD member	339	0.547183	25 out of 32	22.5806
Entomology	Portugal	OECD member	47	0.521804	26 out of 32	19.3548
Entomology	Argentina	Non-OECD economy	231	0.514369	27 out of 32	16.129
Entomology	Hungary	OECD member	33	0.500833	28 out of 32	12.9032
Entomology	Mexico	OECD member	353	0.492021	29 out of 32	9.67742
Entomology	Turkey	OECD member	175	0.491169	30 out of 32	6.45161
Entomology	India	Non-OECD economy	154	0.439314	31 out of 32	3.22581
Entomology	Colombia	OECD member	46	0.383862	32 out of 32	0
Environmental Sciences	Singapore	Non-OECD economy	111	2.0617	1 out of 42	100
Environmental Sciences	Netherlands	OECD member	710	1.67403	2 out of 42	97.561
Environmental Sciences	Australia	OECD member	1150	1.53279	3 out of 42	95.122
Environmental Sciences	Denmark	OECD member	402	1.29381	4 out of 42	92.6829
Environmental Sciences	Switzerland	OECD member	454	1.26682	5 out of 42	90.2439
Environmental Sciences	Austria	OECD member	311	1.25915	6 out of 42	87.8049
Environmental Sciences	United Kingdom	OECD member	1643	1.25494	7 out of 42	85.3659
Environmental Sciences	South Korea	OECD member	813	1.24005	8 out of 42	82.9268
Environmental Sciences	China	Non-OECD economy	11011	1.22222	9 out of 42	80.4878
Environmental Sciences	Canada	OECD member	1483	1.1309	10 out of 42	78.0488
Environmental Sciences	Portugal	OECD member	701	1.12878	11 out of 42	75.6098
Environmental Sciences	United States	OECD member	7061	1.1244	12 out of 42	73.1707
Environmental Sciences	Germany	OECD member	1472	1.11816	13 out of 42	70.7317
Environmental Sciences	Sweden	OECD member	724	1.07618	14 out of 42	68.2927
Environmental Sciences	South Africa	Non-OECD economy	295	1.07106	15 out of 42	65.8537
Environmental Sciences	Israel	OECD member	130	1.06281	16 out of 42	63.4146
Environmental Sciences	Belgium	OECD member	391	1.05898	17 out of 42	60.9756
Environmental Sciences	Ireland	OECD member	132	1.05178	18 out of 42	58.5366
Environmental Sciences	Finland	OECD member	503	0.989143	19 out of 42	56.0976
Environmental Sciences	Norway	OECD member	356	0.956626	20 out of 42	53.6585
Environmental Sciences	Italy	OECD member	2050	0.902525	21 out of 42	51.2195
Environmental Sciences	Colombia	OECD member	107	0.887403	22 out of 42	48.7805
Environmental Sciences	India	Non-OECD economy	1746	0.883536	23 out of 42	46.3415
Environmental Sciences	New Zealand	OECD member	170	0.861337	24 out of 42	43.9024
Environmental Sciences	Spain	OECD member	2151	0.824143	25 out of 42	41.4634
Environmental Sciences	Greece	OECD member	553	0.739647	26 out of 42	39.0244
Environmental Sciences	Taiwan	Non-OECD economy	535	0.734638	27 out of 42	36.5854
Environmental Sciences	Czech Republic	OECD member	384	0.729761	28 out of 42	34.1463
Environmental Sciences	France	OECD member	1462	0.672771	29 out of 42	31.7073
Environmental Sciences	Japan	OECD member	1021	0.65678	30 out of 42	29.2683
Environmental Sciences	Chile	OECD member	221	0.62015	31 out of 42	26.8293
Environmental Sciences	Turkey	OECD member	1120	0.576516	32 out of 42	24.3902
Environmental Sciences	Poland	OECD member	1449	0.564792	33 out of 42	21.9512
Environmental Sciences	Estonia	OECD member	88	0.543913	34 out of 42	19.5122
Environmental Sciences	Brazil	Non-OECD economy	1538	0.543017	35 out of 42	17.0732
Environmental Sciences	Argentina	Non-OECD economy	328	0.464969	36 out of 42	14.6341
Environmental Sciences	Slovenia	OECD member	124	0.460779	37 out of 42	12.1951
Environmental Sciences	Lithuania	OECD member	134	0.440181	38 out of 42	9.7561
Environmental Sciences	Mexico	OECD member	632	0.433041	39 out of 42	7.31707
Environmental Sciences	Hungary	OECD member	156	0.431797	40 out of 42	4.87805
Environmental Sciences	Russia	Non-OECD economy	257	0.380189	41 out of 42	2.43902
Environmental Sciences	Slovakia	OECD member	150	0.372164	42 out of 42	0
Environmental Studies	Sweden	OECD member	136	1.53958	1 out of 24	100
Environmental Studies	Netherlands	OECD member	206	1.38754	2 out of 24	95.6522
Environmental Studies	Canada	OECD member	146	1.37756	3 out of 24	91.3043
Environmental Studies	China	Non-OECD economy	234	1.34442	4 out of 24	86.9565
Environmental Studies	United Kingdom	OECD member	517	1.25833	5 out of 24	82.6087
Environmental Studies	Germany	OECD member	195	1.14726	6 out of 24	78.2609
Environmental Studies	Australia	OECD member	231	1.11245	7 out of 24	73.913
Environmental Studies	United States	OECD member	548	1.03648	8 out of 24	69.5652
Environmental Studies	Norway	OECD member	91	0.999439	9 out of 24	65.2174
Environmental Studies	South Africa	Non-OECD economy	45	0.970794	10 out of 24	60.8696
Environmental Studies	Belgium	OECD member	38	0.951404	11 out of 24	56.5217
Environmental Studies	Denmark	OECD member	61	0.917362	12 out of 24	52.1739
Environmental Studies	Switzerland	OECD member	65	0.874223	13 out of 24	47.8261
Environmental Studies	Portugal	OECD member	34	0.83637	14 out of 24	43.4783
Environmental Studies	South Korea	OECD member	57	0.792588	15 out of 24	39.1304
Environmental Studies	Austria	OECD member	37	0.765205	16 out of 24	34.7826
Environmental Studies	Finland	OECD member	53	0.747606	17 out of 24	30.4348
Environmental Studies	Italy	OECD member	138	0.732689	18 out of 24	26.087
Environmental Studies	Spain	OECD member	162	0.60993	19 out of 24	21.7391
Environmental Studies	New Zealand	OECD member	36	0.609817	20 out of 24	17.3913
Environmental Studies	Poland	OECD member	54	0.561174	21 out of 24	13.0435
Environmental Studies	Brazil	Non-OECD economy	35	0.497658	22 out of 24	8.69565
Environmental Studies	France	OECD member	55	0.496618	23 out of 24	4.34783
Environmental Studies	Czech Republic	OECD member	42	0.307797	24 out of 24	0
Ergonomics	United Kingdom	OECD member	64	1.33415	1 out of 3	100
Ergonomics	United States	OECD member	156	1.12681	2 out of 3	50
Ergonomics	China	Non-OECD economy	32	1.09546	3 out of 3	0
Ethics	United Kingdom	OECD member	96	1.31035	1 out of 6	100
Ethics	Australia	OECD member	35	1.29937	2 out of 6	80
Ethics	Netherlands	OECD member	57	1.25573	3 out of 6	60
Ethics	Norway	OECD member	33	0.966027	4 out of 6	40
Ethics	United States	OECD member	261	0.86868	5 out of 6	20
Ethics	Canada	OECD member	36	0.860904	6 out of 6	0
Ethnic Studies	United Kingdom	OECD member	33	0.757849	1 out of 1	#DIV/0!
Evolutionary Biology	Australia	OECD member	123	1.67496	1 out of 18	100
Evolutionary Biology	New Zealand	OECD member	34	1.52234	2 out of 18	94.1176
Evolutionary Biology	Germany	OECD member	145	1.23064	3 out of 18	88.2353
Evolutionary Biology	United Kingdom	OECD member	220	1.15901	4 out of 18	82.3529
Evolutionary Biology	Spain	OECD member	78	1.08945	5 out of 18	76.4706
Evolutionary Biology	United States	OECD member	1050	1.04102	6 out of 18	70.5882
Evolutionary Biology	Canada	OECD member	157	0.955873	7 out of 18	64.7059
Evolutionary Biology	Sweden	OECD member	85	0.89694	8 out of 18	58.8235
Evolutionary Biology	Switzerland	OECD member	104	0.878643	9 out of 18	52.9412
Evolutionary Biology	Norway	OECD member	30	0.82186	10 out of 18	47.0588
Evolutionary Biology	China	Non-OECD economy	48	0.790197	11 out of 18	41.1765
Evolutionary Biology	France	OECD member	189	0.755263	12 out of 18	35.2941
Evolutionary Biology	Austria	OECD member	40	0.737693	13 out of 18	29.4118
Evolutionary Biology	Denmark	OECD member	34	0.731616	14 out of 18	23.5294
Evolutionary Biology	Italy	OECD member	36	0.597713	15 out of 18	17.6471
Evolutionary Biology	Brazil	Non-OECD economy	43	0.581541	16 out of 18	11.7647
Evolutionary Biology	Japan	OECD member	39	0.44862	17 out of 18	5.88235
Evolutionary Biology	Portugal	OECD member	35	0.438149	18 out of 18	0
Family Studies	United States	OECD member	668	1.04701	1 out of 3	100
Family Studies	Canada	OECD member	59	0.74786	2 out of 3	50
Family Studies	Australia	OECD member	30	0.73018	3 out of 3	0
Fisheries	Denmark	OECD member	68	1.88153	1 out of 27	100
Fisheries	United Kingdom	OECD member	121	1.32552	2 out of 27	96.1538
Fisheries	China	Non-OECD economy	837	1.3225	3 out of 27	92.3077
Fisheries	Portugal	OECD member	69	1.31396	4 out of 27	88.4615
Fisheries	Germany	OECD member	38	1.31311	5 out of 27	84.6154
Fisheries	Spain	OECD member	201	1.30041	6 out of 27	80.7692
Fisheries	Belgium	OECD member	30	1.23356	7 out of 27	76.9231
Fisheries	Australia	OECD member	212	1.1917	8 out of 27	73.0769
Fisheries	New Zealand	OECD member	42	1.1756	9 out of 27	69.2308
Fisheries	Norway	OECD member	289	1.15528	10 out of 27	65.3846
Fisheries	Canada	OECD member	231	1.14118	11 out of 27	61.5385
Fisheries	Czech Republic	OECD member	62	1.06255	12 out of 27	57.6923
Fisheries	Chile	OECD member	71	0.989882	13 out of 27	53.8462
Fisheries	France	OECD member	124	0.982913	14 out of 27	50
Fisheries	Italy	OECD member	71	0.980561	15 out of 27	46.1538
Fisheries	South Korea	OECD member	68	0.968139	16 out of 27	42.3077
Fisheries	Taiwan	Non-OECD economy	45	0.952434	17 out of 27	38.4615
Fisheries	United States	OECD member	1252	0.939048	18 out of 27	34.6154
Fisheries	Poland	OECD member	71	0.907309	19 out of 27	30.7692
Fisheries	Greece	OECD member	48	0.87029	20 out of 27	26.9231
Fisheries	Brazil	Non-OECD economy	343	0.848485	21 out of 27	23.0769
Fisheries	Finland	OECD member	40	0.746713	22 out of 27	19.2308
Fisheries	India	Non-OECD economy	355	0.60308	23 out of 27	15.3846
Fisheries	Mexico	OECD member	174	0.590874	24 out of 27	11.5385
Fisheries	Turkey	OECD member	153	0.590664	25 out of 27	7.69231
Fisheries	Japan	OECD member	520	0.583908	26 out of 27	3.84615
Fisheries	Argentina	Non-OECD economy	33	0.441001	27 out of 27	0
Food Science & Technology	Ireland	OECD member	161	2.68293	1 out of 41	100
Food Science & Technology	Denmark	OECD member	175	1.85062	2 out of 41	97.5
Food Science & Technology	Australia	OECD member	305	1.65761	3 out of 41	95
Food Science & Technology	Canada	OECD member	389	1.55067	4 out of 41	92.5
Food Science & Technology	Belgium	OECD member	250	1.4902	5 out of 41	90
Food Science & Technology	Portugal	OECD member	424	1.44054	6 out of 41	87.5
Food Science & Technology	New Zealand	OECD member	182	1.42203	7 out of 41	85
Food Science & Technology	Netherlands	OECD member	183	1.37186	8 out of 41	82.5
Food Science & Technology	China	Non-OECD economy	3198	1.22134	9 out of 41	80
Food Science & Technology	United States	OECD member	1400	1.1552	10 out of 41	77.5
Food Science & Technology	South Africa	Non-OECD economy	126	1.11777	11 out of 41	75
Food Science & Technology	United Kingdom	OECD member	277	1.11678	12 out of 41	72.5
Food Science & Technology	South Korea	OECD member	670	1.10909	13 out of 41	70
Food Science & Technology	Spain	OECD member	1641	1.099	14 out of 41	67.5
Food Science & Technology	Israel	OECD member	33	1.06843	15 out of 41	65
Food Science & Technology	Germany	OECD member	513	0.97073	16 out of 41	62.5
Food Science & Technology	India	Non-OECD economy	701	0.962803	17 out of 41	60
Food Science & Technology	Italy	OECD member	1492	0.949542	18 out of 41	57.5
Food Science & Technology	Austria	OECD member	86	0.913994	19 out of 41	55
Food Science & Technology	Greece	OECD member	250	0.879643	20 out of 41	52.5
Food Science & Technology	Poland	OECD member	665	0.861243	21 out of 41	50
Food Science & Technology	Sweden	OECD member	81	0.812247	22 out of 41	47.5
Food Science & Technology	Turkey	OECD member	695	0.794877	23 out of 41	45
Food Science & Technology	Brazil	Non-OECD economy	1552	0.793244	24 out of 41	42.5
Food Science & Technology	Finland	OECD member	120	0.78442	25 out of 41	40
Food Science & Technology	Latvia	OECD member	35	0.783971	26 out of 41	37.5
Food Science & Technology	France	OECD member	668	0.753255	27 out of 41	35
Food Science & Technology	Switzerland	OECD member	113	0.727367	28 out of 41	32.5
Food Science & Technology	Chile	OECD member	158	0.711105	29 out of 41	30
Food Science & Technology	Norway	OECD member	124	0.704304	30 out of 41	27.5
Food Science & Technology	Mexico	OECD member	634	0.682117	31 out of 41	25
Food Science & Technology	Slovenia	OECD member	65	0.680684	32 out of 41	22.5
Food Science & Technology	Taiwan	Non-OECD economy	234	0.679248	33 out of 41	20
Food Science & Technology	Argentina	Non-OECD economy	395	0.642839	34 out of 41	17.5
Food Science & Technology	Colombia	OECD member	63	0.588724	35 out of 41	15
Food Science & Technology	Lithuania	OECD member	57	0.497252	36 out of 41	12.5
Food Science & Technology	Czech Republic	OECD member	209	0.412968	37 out of 41	10
Food Science & Technology	Japan	OECD member	790	0.355637	38 out of 41	7.5
Food Science & Technology	Russia	Non-OECD economy	32	0.343798	39 out of 41	5
Food Science & Technology	Hungary	OECD member	87	0.290227	40 out of 41	2.5
Food Science & Technology	Slovakia	OECD member	69	0.215265	41 out of 41	0
Forestry	Switzerland	OECD member	47	1.75868	1 out of 31	100
Forestry	Germany	OECD member	184	1.75081	2 out of 31	96.6667
Forestry	Italy	OECD member	163	1.45046	3 out of 31	93.3333
Forestry	Slovenia	OECD member	44	1.42366	4 out of 31	90
Forestry	Belgium	OECD member	39	1.41954	5 out of 31	86.6667
Forestry	Spain	OECD member	254	1.3878	6 out of 31	83.3333
Forestry	Australia	OECD member	141	1.33091	7 out of 31	80
Forestry	Canada	OECD member	330	1.27541	8 out of 31	76.6667
Forestry	United States	OECD member	896	1.21926	9 out of 31	73.3333
Forestry	Finland	OECD member	218	1.19966	10 out of 31	70
Forestry	Austria	OECD member	49	1.19041	11 out of 31	66.6667
Forestry	New Zealand	OECD member	43	1.15596	12 out of 31	63.3333
Forestry	Portugal	OECD member	78	1.13934	13 out of 31	60
Forestry	Norway	OECD member	51	1.09305	14 out of 31	56.6667
Forestry	Sweden	OECD member	150	1.08704	15 out of 31	53.3333
Forestry	Czech Republic	OECD member	135	1.0039	16 out of 31	50
Forestry	China	Non-OECD economy	343	0.996776	17 out of 31	46.6667
Forestry	France	OECD member	181	0.952722	18 out of 31	43.3333
Forestry	United Kingdom	OECD member	54	0.93857	19 out of 31	40
Forestry	Poland	OECD member	242	0.777879	20 out of 31	36.6667
Forestry	Estonia	OECD member	36	0.686648	21 out of 31	33.3333
Forestry	Slovakia	OECD member	56	0.652141	22 out of 31	30
Forestry	Argentina	Non-OECD economy	62	0.585301	23 out of 31	26.6667
Forestry	Latvia	OECD member	35	0.563841	24 out of 31	23.3333
Forestry	Chile	OECD member	45	0.517077	25 out of 31	20
Forestry	Brazil	Non-OECD economy	552	0.478008	26 out of 31	16.6667
Forestry	Japan	OECD member	182	0.468855	27 out of 31	13.3333
Forestry	Mexico	OECD member	119	0.465371	28 out of 31	10
Forestry	Turkey	OECD member	46	0.464252	29 out of 31	6.66667
Forestry	India	Non-OECD economy	31	0.426624	30 out of 31	3.33333
Forestry	Lithuania	OECD member	39	0.39129	31 out of 31	0
Gastroenterology & Hepatology	New Zealand	OECD member	47	1.81885	1 out of 37	100
Gastroenterology & Hepatology	Switzerland	OECD member	268	1.73107	2 out of 37	97.2222
Gastroenterology & Hepatology	South Korea	OECD member	592	1.52262	3 out of 37	94.4444
Gastroenterology & Hepatology	Canada	OECD member	633	1.39017	4 out of 37	91.6667
Gastroenterology & Hepatology	Belgium	OECD member	371	1.37929	5 out of 37	88.8889
Gastroenterology & Hepatology	Sweden	OECD member	263	1.33927	6 out of 37	86.1111
Gastroenterology & Hepatology	Netherlands	OECD member	841	1.26673	7 out of 37	83.3333
Gastroenterology & Hepatology	Austria	OECD member	207	1.25025	8 out of 37	80.5556
Gastroenterology & Hepatology	Germany	OECD member	1320	1.18739	9 out of 37	77.7778
Gastroenterology & Hepatology	Denmark	OECD member	283	1.12329	10 out of 37	75
Gastroenterology & Hepatology	Taiwan	Non-OECD economy	282	1.11739	11 out of 37	72.2222
Gastroenterology & Hepatology	United States	OECD member	7706	1.1162	12 out of 37	69.4444
Gastroenterology & Hepatology	United Kingdom	OECD member	1599	1.0789	13 out of 37	66.6667
Gastroenterology & Hepatology	Australia	OECD member	784	1.07861	14 out of 37	63.8889
Gastroenterology & Hepatology	France	OECD member	1222	1.07553	15 out of 37	61.1111
Gastroenterology & Hepatology	China	Non-OECD economy	1525	1.02849	16 out of 37	58.3333
Gastroenterology & Hepatology	Finland	OECD member	102	1.00078	17 out of 37	55.5556
Gastroenterology & Hepatology	Norway	OECD member	162	0.969142	18 out of 37	52.7778
Gastroenterology & Hepatology	Israel	OECD member	285	0.950623	19 out of 37	50
Gastroenterology & Hepatology	Italy	OECD member	2751	0.863556	20 out of 37	47.2222
Gastroenterology & Hepatology	Ireland	OECD member	120	0.837906	21 out of 37	44.4444
Gastroenterology & Hepatology	Singapore	Non-OECD economy	111	0.657934	22 out of 37	41.6667
Gastroenterology & Hepatology	Hungary	OECD member	144	0.639024	23 out of 37	38.8889
Gastroenterology & Hepatology	Portugal	OECD member	205	0.635846	24 out of 37	36.1111
Gastroenterology & Hepatology	Japan	OECD member	4013	0.635486	25 out of 37	33.3333
Gastroenterology & Hepatology	Chile	OECD member	63	0.624446	26 out of 37	30.5556
Gastroenterology & Hepatology	Spain	OECD member	1625	0.623297	27 out of 37	27.7778
Gastroenterology & Hepatology	Greece	OECD member	226	0.604097	28 out of 37	25
Gastroenterology & Hepatology	India	Non-OECD economy	423	0.57096	29 out of 37	22.2222
Gastroenterology & Hepatology	Poland	OECD member	297	0.539331	30 out of 37	19.4444
Gastroenterology & Hepatology	Lithuania	OECD member	31	0.465576	31 out of 37	16.6667
Gastroenterology & Hepatology	Mexico	OECD member	143	0.417718	32 out of 37	13.8889
Gastroenterology & Hepatology	Czech Republic	OECD member	111	0.389428	33 out of 37	11.1111
Gastroenterology & Hepatology	Argentina	Non-OECD economy	146	0.384568	34 out of 37	8.33333
Gastroenterology & Hepatology	Brazil	Non-OECD economy	360	0.365457	35 out of 37	5.55556
Gastroenterology & Hepatology	Turkey	OECD member	433	0.26608	36 out of 37	2.77778
Gastroenterology & Hepatology	Russia	Non-OECD economy	85	0.135448	37 out of 37	0
Genetics & Heredity	Iceland	OECD member	59	1.57566	1 out of 41	100
Genetics & Heredity	Switzerland	OECD member	239	1.55464	2 out of 41	97.5
Genetics & Heredity	Australia	OECD member	608	1.53628	3 out of 41	95
Genetics & Heredity	United Kingdom	OECD member	1722	1.43711	4 out of 41	92.5
Genetics & Heredity	United States	OECD member	6108	1.3661	5 out of 41	90
Genetics & Heredity	Netherlands	OECD member	828	1.32443	6 out of 41	87.5
Genetics & Heredity	Austria	OECD member	108	1.26592	7 out of 41	85
Genetics & Heredity	Sweden	OECD member	279	1.19084	8 out of 41	82.5
Genetics & Heredity	Finland	OECD member	185	1.17878	9 out of 41	80
Genetics & Heredity	Belgium	OECD member	241	1.12266	10 out of 41	77.5
Genetics & Heredity	Japan	OECD member	765	1.09865	11 out of 41	75
Genetics & Heredity	Canada	OECD member	818	1.08221	12 out of 41	72.5
Genetics & Heredity	Ireland	OECD member	58	1.05737	13 out of 41	70
Genetics & Heredity	Slovenia	OECD member	32	1.03948	14 out of 41	67.5
Genetics & Heredity	Denmark	OECD member	205	0.99901	15 out of 41	65
Genetics & Heredity	Singapore	Non-OECD economy	84	0.989082	16 out of 41	62.5
Genetics & Heredity	Germany	OECD member	1015	0.976616	17 out of 41	60
Genetics & Heredity	Estonia	OECD member	75	0.944005	18 out of 41	57.5
Genetics & Heredity	South Africa	Non-OECD economy	77	0.924725	19 out of 41	55
Genetics & Heredity	Norway	OECD member	119	0.82887	20 out of 41	52.5
Genetics & Heredity	Taiwan	Non-OECD economy	96	0.828795	21 out of 41	50
Genetics & Heredity	Israel	OECD member	213	0.79851	22 out of 41	47.5
Genetics & Heredity	New Zealand	OECD member	77	0.791773	23 out of 41	45
Genetics & Heredity	South Korea	OECD member	216	0.76781	24 out of 41	42.5
Genetics & Heredity	Spain	OECD member	761	0.707691	25 out of 41	40
Genetics & Heredity	China	Non-OECD economy	1992	0.662396	26 out of 41	37.5
Genetics & Heredity	France	OECD member	1521	0.6563	27 out of 41	35
Genetics & Heredity	Greece	OECD member	98	0.652517	28 out of 41	32.5
Genetics & Heredity	Italy	OECD member	1203	0.60055	29 out of 41	30
Genetics & Heredity	Poland	OECD member	245	0.594802	30 out of 41	27.5
Genetics & Heredity	Colombia	OECD member	51	0.578521	31 out of 41	25
Genetics & Heredity	Portugal	OECD member	207	0.550555	32 out of 41	22.5
Genetics & Heredity	Brazil	Non-OECD economy	770	0.545293	33 out of 41	20
Genetics & Heredity	India	Non-OECD economy	393	0.531375	34 out of 41	17.5
Genetics & Heredity	Chile	OECD member	37	0.526381	35 out of 41	15
Genetics & Heredity	Mexico	OECD member	159	0.464575	36 out of 41	12.5
Genetics & Heredity	Czech Republic	OECD member	174	0.459367	37 out of 41	10
Genetics & Heredity	Argentina	Non-OECD economy	89	0.375941	38 out of 41	7.5
Genetics & Heredity	Turkey	OECD member	282	0.37383	39 out of 41	5
Genetics & Heredity	Hungary	OECD member	41	0.357264	40 out of 41	2.5
Genetics & Heredity	Russia	Non-OECD economy	659	0.301341	41 out of 41	0
Geochemistry & Geophysics	Australia	OECD member	369	1.6143	1 out of 36	100
Geochemistry & Geophysics	Switzerland	OECD member	268	1.61183	2 out of 36	97.1429
Geochemistry & Geophysics	Netherlands	OECD member	131	1.41583	3 out of 36	94.2857
Geochemistry & Geophysics	United Kingdom	OECD member	647	1.35229	4 out of 36	91.4286
Geochemistry & Geophysics	Denmark	OECD member	73	1.30205	5 out of 36	88.5714
Geochemistry & Geophysics	United States	OECD member	2812	1.28799	6 out of 36	85.7143
Geochemistry & Geophysics	Canada	OECD member	383	1.22214	7 out of 36	82.8571
Geochemistry & Geophysics	Germany	OECD member	786	1.19009	8 out of 36	80
Geochemistry & Geophysics	South Africa	Non-OECD economy	52	1.077	9 out of 36	77.1429
Geochemistry & Geophysics	Norway	OECD member	133	1.03293	10 out of 36	74.2857
Geochemistry & Geophysics	Austria	OECD member	56	1.02465	11 out of 36	71.4286
Geochemistry & Geophysics	Sweden	OECD member	87	0.964228	12 out of 36	68.5714
Geochemistry & Geophysics	New Zealand	OECD member	77	0.957379	13 out of 36	65.7143
Geochemistry & Geophysics	China	Non-OECD economy	1241	0.940083	14 out of 36	62.8571
Geochemistry & Geophysics	France	OECD member	1020	0.929082	15 out of 36	60
Geochemistry & Geophysics	Chile	OECD member	57	0.86957	16 out of 36	57.1429
Geochemistry & Geophysics	Israel	OECD member	70	0.84283	17 out of 36	54.2857
Geochemistry & Geophysics	Iceland	OECD member	35	0.696016	18 out of 36	51.4286
Geochemistry & Geophysics	Japan	OECD member	572	0.678473	19 out of 36	48.5714
[truncated: 2,819 more rows]
