# Supplementary material for: The scientific standing of nations and its relationship with economic competitiveness
Source: PLoS One. 2024 Jun 20;19(6):e0304299. doi: 10.1371/journal.pone.0304299 (PMC11189224; doi:10.1371/journal.pone.0304299)
Supplement: S2 File — (XLSX) [file pone.0304299.s002.xlsx]

## Sheet: Rankings
Area name	Country	Type	N	FSS	Rank	Percentile
Biology	Ireland	OECD member	1032	1.60564	1 out of 45	100
Biology	Denmark	OECD member	2573	1.51832	2 out of 45	97.7273
Biology	Australia	OECD member	8648	1.46747	3 out of 45	95.4545
Biology	Netherlands	OECD member	3989	1.39723	4 out of 45	93.1818
Biology	Switzerland	OECD member	3527	1.35407	5 out of 45	90.9091
Biology	United Kingdom	OECD member	14038	1.3013	6 out of 45	88.6364
Biology	Belgium	OECD member	3059	1.30122	7 out of 45	86.3636
Biology	Germany	OECD member	14287	1.2589	8 out of 45	84.0909
Biology	Singapore	Non-OECD economy	916	1.24804	9 out of 45	81.8182
Biology	Canada	OECD member	9967	1.18694	10 out of 45	79.5455
Biology	South Africa	Non-OECD economy	2226	1.16438	11 out of 45	77.2727
Biology	United States	OECD member	72927	1.16239	12 out of 45	75
Biology	Austria	OECD member	2334	1.15384	13 out of 45	72.7273
Biology	Sweden	OECD member	3382	1.13709	14 out of 45	70.4545
Biology	New Zealand	OECD member	2065	1.1095	15 out of 45	68.1818
Biology	Portugal	OECD member	3128	1.03646	16 out of 45	65.9091
Biology	South Korea	OECD member	5996	1.029	17 out of 45	63.6364
Biology	Israel	OECD member	2304	1.02004	18 out of 45	61.3636
Biology	Italy	OECD member	14275	1.00858	19 out of 45	59.0909
Biology	Finland	OECD member	2078	1.00499	20 out of 45	56.8182
Biology	China	Non-OECD economy	29751	0.996574	21 out of 45	54.5455
Biology	Spain	OECD member	12891	0.94947	22 out of 45	52.2727
Biology	Norway	OECD member	2238	0.944073	23 out of 45	50
Biology	Greece	OECD member	1866	0.871627	24 out of 45	47.7273
Biology	Estonia	OECD member	462	0.859766	25 out of 45	45.4545
Biology	Slovenia	OECD member	670	0.824357	26 out of 45	43.1818
Biology	India	Non-OECD economy	10157	0.804891	27 out of 45	40.9091
Biology	France	OECD member	13676	0.79588	28 out of 45	38.6364
Biology	Poland	OECD member	7049	0.79015	29 out of 45	36.3636
Biology	Czech Republic	OECD member	3137	0.789317	30 out of 45	34.0909
Biology	Taiwan	Non-OECD economy	2203	0.736987	31 out of 45	31.8182
Biology	Chile	OECD member	2151	0.725196	32 out of 45	29.5455
Biology	Japan	OECD member	15516	0.652757	33 out of 45	27.2727
Biology	Brazil	Non-OECD economy	19283	0.627738	34 out of 45	25
Biology	Hungary	OECD member	1845	0.607366	35 out of 45	22.7273
Biology	Colombia	OECD member	693	0.577777	36 out of 45	20.4545
Biology	Costa Rica	OECD member	158	0.576698	37 out of 45	18.1818
Biology	Turkey	OECD member	5436	0.565916	38 out of 45	15.9091
Biology	Iceland	OECD member	146	0.559003	39 out of 45	13.6364
Biology	Mexico	OECD member	5606	0.540988	40 out of 45	11.3636
Biology	Lithuania	OECD member	551	0.5143	41 out of 45	9.09091
Biology	Argentina	Non-OECD economy	4293	0.513462	42 out of 45	6.81818
Biology	Latvia	OECD member	219	0.488265	43 out of 45	4.54545
Biology	Slovakia	OECD member	976	0.48566	44 out of 45	2.27273
Biology	Russia	Non-OECD economy	6086	0.448221	45 out of 45	0
Biomedical Research	New Zealand	OECD member	504	1.68928	1 out of 42	100
Biomedical Research	Australia	OECD member	5778	1.32447	2 out of 42	97.561
Biomedical Research	United States	OECD member	77016	1.24673	3 out of 42	95.122
Biomedical Research	Netherlands	OECD member	7221	1.20911	4 out of 42	92.6829
Biomedical Research	South Korea	OECD member	4693	1.20403	5 out of 42	90.2439
Biomedical Research	United Kingdom	OECD member	13487	1.16914	6 out of 42	87.8049
Biomedical Research	Switzerland	OECD member	3623	1.11846	7 out of 42	85.3659
Biomedical Research	Denmark	OECD member	2237	1.11043	8 out of 42	82.9268
Biomedical Research	Singapore	Non-OECD economy	1085	1.08793	9 out of 42	80.4878
Biomedical Research	Belgium	OECD member	2846	1.07552	10 out of 42	78.0488
Biomedical Research	Germany	OECD member	14609	1.06725	11 out of 42	75.6098
Biomedical Research	South Africa	Non-OECD economy	1244	1.05918	12 out of 42	73.1707
Biomedical Research	Canada	OECD member	7703	1.02444	13 out of 42	70.7317
Biomedical Research	Austria	OECD member	2158	0.948588	14 out of 42	68.2927
Biomedical Research	Sweden	OECD member	3439	0.933135	15 out of 42	65.8537
Biomedical Research	Ireland	OECD member	895	0.919111	16 out of 42	63.4146
Biomedical Research	Portugal	OECD member	1499	0.917619	17 out of 42	60.9756
Biomedical Research	China	Non-OECD economy	27570	0.910292	18 out of 42	58.5366
Biomedical Research	Taiwan	Non-OECD economy	2340	0.900021	19 out of 42	56.0976
Biomedical Research	France	OECD member	13025	0.884496	20 out of 42	53.6585
Biomedical Research	Italy	OECD member	17795	0.860534	21 out of 42	51.2195
Biomedical Research	India	Non-OECD economy	5940	0.847298	22 out of 42	48.7805
Biomedical Research	Israel	OECD member	1698	0.808464	23 out of 42	46.3415
Biomedical Research	Finland	OECD member	1437	0.797255	24 out of 42	43.9024
Biomedical Research	Slovenia	OECD member	403	0.79229	25 out of 42	41.4634
Biomedical Research	Norway	OECD member	1563	0.746314	26 out of 42	39.0244
Biomedical Research	Estonia	OECD member	111	0.664223	27 out of 42	36.5854
Biomedical Research	Poland	OECD member	3627	0.662271	28 out of 42	34.1463
Biomedical Research	Chile	OECD member	589	0.659023	29 out of 42	31.7073
Biomedical Research	Greece	OECD member	2025	0.648316	30 out of 42	29.2683
Biomedical Research	Japan	OECD member	18443	0.633257	31 out of 42	26.8293
Biomedical Research	Czech Republic	OECD member	1521	0.617785	32 out of 42	24.3902
Biomedical Research	Brazil	Non-OECD economy	7027	0.575646	33 out of 42	21.9512
Biomedical Research	Spain	OECD member	9981	0.571667	34 out of 42	19.5122
Biomedical Research	Hungary	OECD member	997	0.536437	35 out of 42	17.0732
Biomedical Research	Colombia	OECD member	374	0.490949	36 out of 42	14.6341
Biomedical Research	Mexico	OECD member	1823	0.432859	37 out of 42	12.1951
Biomedical Research	Turkey	OECD member	4180	0.419596	38 out of 42	9.7561
Biomedical Research	Slovakia	OECD member	349	0.41918	39 out of 42	7.31707
Biomedical Research	Lithuania	OECD member	167	0.34722	40 out of 42	4.87805
Biomedical Research	Argentina	Non-OECD economy	1388	0.345292	41 out of 42	2.43902
Biomedical Research	Russia	Non-OECD economy	2622	0.304312	42 out of 42	0
Chemistry	Singapore	Non-OECD economy	655	2.44576	1 out of 42	100
Chemistry	Australia	OECD member	1535	1.46024	2 out of 42	97.561
Chemistry	China	Non-OECD economy	26319	1.37793	3 out of 42	95.122
Chemistry	Switzerland	OECD member	1337	1.3672	4 out of 42	92.6829
Chemistry	Belgium	OECD member	834	1.29136	5 out of 42	90.2439
Chemistry	Germany	OECD member	6325	1.18266	6 out of 42	87.8049
Chemistry	Canada	OECD member	2072	1.18038	7 out of 42	85.3659
Chemistry	Netherlands	OECD member	1239	1.17447	8 out of 42	82.9268
Chemistry	United Kingdom	OECD member	4533	1.1211	9 out of 42	80.4878
Chemistry	Denmark	OECD member	578	1.11023	10 out of 42	78.0488
Chemistry	South Africa	Non-OECD economy	481	1.09332	11 out of 42	75.6098
Chemistry	New Zealand	OECD member	216	1.0699	12 out of 42	73.1707
Chemistry	Israel	OECD member	655	1.04289	13 out of 42	70.7317
Chemistry	United States	OECD member	20996	1.03972	14 out of 42	68.2927
Chemistry	Ireland	OECD member	301	1.03136	15 out of 42	65.8537
Chemistry	Portugal	OECD member	955	1.02917	16 out of 42	63.4146
Chemistry	South Korea	OECD member	3034	1.02322	17 out of 42	60.9756
Chemistry	Sweden	OECD member	1053	0.998593	18 out of 42	58.5366
Chemistry	India	Non-OECD economy	8577	0.926194	19 out of 42	56.0976
Chemistry	Italy	OECD member	4128	0.924499	20 out of 42	53.6585
Chemistry	Spain	OECD member	5038	0.924493	21 out of 42	51.2195
Chemistry	Austria	OECD member	668	0.921531	22 out of 42	48.7805
Chemistry	Finland	OECD member	495	0.868602	23 out of 42	46.3415
Chemistry	Taiwan	Non-OECD economy	1159	0.855893	24 out of 42	43.9024
Chemistry	Greece	OECD member	587	0.826732	25 out of 42	41.4634
Chemistry	Japan	OECD member	7111	0.824915	26 out of 42	39.0244
Chemistry	France	OECD member	5525	0.817082	27 out of 42	36.5854
Chemistry	Norway	OECD member	309	0.7874	28 out of 42	34.1463
Chemistry	Slovenia	OECD member	233	0.70772	29 out of 42	31.7073
Chemistry	Turkey	OECD member	2016	0.699558	30 out of 42	29.2683
Chemistry	Czech Republic	OECD member	1298	0.645023	31 out of 42	26.8293
Chemistry	Poland	OECD member	3563	0.62307	32 out of 42	24.3902
Chemistry	Estonia	OECD member	159	0.601091	33 out of 42	21.9512
Chemistry	Colombia	OECD member	221	0.560466	34 out of 42	19.5122
Chemistry	Hungary	OECD member	714	0.555612	35 out of 42	17.0732
Chemistry	Brazil	Non-OECD economy	3655	0.549127	36 out of 42	14.6341
Chemistry	Argentina	Non-OECD economy	1010	0.463443	37 out of 42	12.1951
Chemistry	Chile	OECD member	476	0.461618	38 out of 42	9.7561
Chemistry	Slovakia	OECD member	382	0.442498	39 out of 42	7.31707
Chemistry	Mexico	OECD member	1438	0.379413	40 out of 42	4.87805
Chemistry	Russia	Non-OECD economy	7560	0.375911	41 out of 42	2.43902
Chemistry	Lithuania	OECD member	188	0.37141	42 out of 42	0
Clinical Medicine	Australia	OECD member	18261	1.44648	1 out of 45	100
Clinical Medicine	Denmark	OECD member	6028	1.34103	2 out of 45	97.7273
Clinical Medicine	Netherlands	OECD member	16023	1.32705	3 out of 45	95.4545
Clinical Medicine	United Kingdom	OECD member	37617	1.32214	4 out of 45	93.1818
Clinical Medicine	Switzerland	OECD member	7827	1.25771	5 out of 45	90.9091
Clinical Medicine	United States	OECD member	161125	1.22909	6 out of 45	88.6364
Clinical Medicine	New Zealand	OECD member	2118	1.22692	7 out of 45	86.3636
Clinical Medicine	Canada	OECD member	21551	1.22281	8 out of 45	84.0909
Clinical Medicine	Belgium	OECD member	5654	1.21147	9 out of 45	81.8182
Clinical Medicine	Sweden	OECD member	8500	1.20617	10 out of 45	79.5455
Clinical Medicine	Singapore	Non-OECD economy	2191	1.05314	11 out of 45	77.2727
Clinical Medicine	Germany	OECD member	29885	1.03235	12 out of 45	75
Clinical Medicine	South Korea	OECD member	9010	1.02741	13 out of 45	72.7273
Clinical Medicine	Norway	OECD member	4288	0.998886	14 out of 45	70.4545
Clinical Medicine	Ireland	OECD member	3093	0.95184	15 out of 45	68.1818
Clinical Medicine	Finland	OECD member	4044	0.945296	16 out of 45	65.9091
Clinical Medicine	South Africa	Non-OECD economy	1912	0.944657	17 out of 45	63.6364
Clinical Medicine	Luxembourg	OECD member	111	0.911201	18 out of 45	61.3636
Clinical Medicine	Austria	OECD member	4602	0.899979	19 out of 45	59.0909
Clinical Medicine	Iceland	OECD member	332	0.894893	20 out of 45	56.8182
Clinical Medicine	France	OECD member	22084	0.833592	21 out of 45	54.5455
Clinical Medicine	Italy	OECD member	33992	0.81952	22 out of 45	52.2727
Clinical Medicine	Taiwan	Non-OECD economy	4929	0.79129	23 out of 45	50
Clinical Medicine	China	Non-OECD economy	24956	0.768191	24 out of 45	47.7273
Clinical Medicine	Israel	OECD member	5254	0.737059	25 out of 45	45.4545
Clinical Medicine	Greece	OECD member	4530	0.662735	26 out of 45	43.1818
Clinical Medicine	Estonia	OECD member	324	0.647383	27 out of 45	40.9091
Clinical Medicine	Spain	OECD member	22638	0.629842	28 out of 45	38.6364
Clinical Medicine	Japan	OECD member	37189	0.591865	29 out of 45	36.3636
Clinical Medicine	Brazil	Non-OECD economy	18553	0.588226	30 out of 45	34.0909
Clinical Medicine	India	Non-OECD economy	7359	0.576174	31 out of 45	31.8182
Clinical Medicine	Portugal	OECD member	3964	0.567456	32 out of 45	29.5455
Clinical Medicine	Slovenia	OECD member	705	0.55387	33 out of 45	27.2727
Clinical Medicine	Poland	OECD member	7131	0.548476	34 out of 45	25
Clinical Medicine	Colombia	OECD member	880	0.54791	35 out of 45	22.7273
Clinical Medicine	Chile	OECD member	1601	0.535061	36 out of 45	20.4545
Clinical Medicine	Hungary	OECD member	2225	0.520292	37 out of 45	18.1818
Clinical Medicine	Czech Republic	OECD member	2658	0.498051	38 out of 45	15.9091
Clinical Medicine	Lithuania	OECD member	619	0.430222	39 out of 45	13.6364
Clinical Medicine	Slovakia	OECD member	711	0.427792	40 out of 45	11.3636
Clinical Medicine	Mexico	OECD member	3158	0.420492	41 out of 45	9.09091
Clinical Medicine	Turkey	OECD member	16040	0.367852	42 out of 45	6.81818
Clinical Medicine	Argentina	Non-OECD economy	3007	0.341067	43 out of 45	4.54545
Clinical Medicine	Latvia	OECD member	194	0.299504	44 out of 45	2.27273
Clinical Medicine	Russia	Non-OECD economy	3970	0.233579	45 out of 45	0
Earth and Space Sciences	Singapore	Non-OECD economy	218	1.68245	1 out of 43	100
Earth and Space Sciences	Netherlands	OECD member	1873	1.46738	2 out of 43	97.619
Earth and Space Sciences	Australia	OECD member	3258	1.45497	3 out of 43	95.2381
Earth and Space Sciences	Switzerland	OECD member	1558	1.43959	4 out of 43	92.8571
Earth and Space Sciences	United Kingdom	OECD member	6153	1.34536	5 out of 43	90.4762
Earth and Space Sciences	United States	OECD member	20884	1.21059	6 out of 43	88.0952
Earth and Space Sciences	Denmark	OECD member	875	1.19156	7 out of 43	85.7143
Earth and Space Sciences	China	Non-OECD economy	18576	1.17082	8 out of 43	83.3333
Earth and Space Sciences	Canada	OECD member	3738	1.13592	9 out of 43	80.9524
Earth and Space Sciences	Germany	OECD member	5585	1.1213	10 out of 43	78.5714
Earth and Space Sciences	Sweden	OECD member	1493	1.10468	11 out of 43	76.1905
Earth and Space Sciences	Austria	OECD member	819	1.09995	12 out of 43	73.8095
Earth and Space Sciences	South Korea	OECD member	1532	1.04769	13 out of 43	71.4286
Earth and Space Sciences	Belgium	OECD member	924	1.02225	14 out of 43	69.0476
Earth and Space Sciences	Norway	OECD member	1274	1.01973	15 out of 43	66.6667
Earth and Space Sciences	Portugal	OECD member	1194	0.987236	16 out of 43	64.2857
Earth and Space Sciences	South Africa	Non-OECD economy	764	0.963452	17 out of 43	61.9048
Earth and Space Sciences	Israel	OECD member	438	0.949889	18 out of 43	59.5238
Earth and Space Sciences	New Zealand	OECD member	739	0.919727	19 out of 43	57.1429
Earth and Space Sciences	Ireland	OECD member	295	0.907007	20 out of 43	54.7619
Earth and Space Sciences	Italy	OECD member	5556	0.904479	21 out of 43	52.381
Earth and Space Sciences	Finland	OECD member	933	0.882262	22 out of 43	50
Earth and Space Sciences	Spain	OECD member	4577	0.794589	23 out of 43	47.619
Earth and Space Sciences	France	OECD member	5480	0.781884	24 out of 43	45.2381
Earth and Space Sciences	India	Non-OECD economy	3811	0.779849	25 out of 43	42.8571
Earth and Space Sciences	Colombia	OECD member	199	0.727446	26 out of 43	40.4762
Earth and Space Sciences	Greece	OECD member	1079	0.726048	27 out of 43	38.0952
Earth and Space Sciences	Iceland	OECD member	143	0.719712	28 out of 43	35.7143
Earth and Space Sciences	Chile	OECD member	585	0.677499	29 out of 43	33.3333
Earth and Space Sciences	Czech Republic	OECD member	928	0.666596	30 out of 43	30.9524
Earth and Space Sciences	Taiwan	Non-OECD economy	1013	0.663562	31 out of 43	28.5714
Earth and Space Sciences	Japan	OECD member	3594	0.652927	32 out of 43	26.1905
Earth and Space Sciences	Estonia	OECD member	183	0.60992	33 out of 43	23.8095
Earth and Space Sciences	Poland	OECD member	2429	0.588488	34 out of 43	21.4286
Earth and Space Sciences	Brazil	Non-OECD economy	2738	0.577297	35 out of 43	19.0476
Earth and Space Sciences	Turkey	OECD member	1854	0.559153	36 out of 43	16.6667
Earth and Space Sciences	Argentina	Non-OECD economy	1077	0.558743	37 out of 43	14.2857
Earth and Space Sciences	Slovenia	OECD member	230	0.514938	38 out of 43	11.9048
Earth and Space Sciences	Hungary	OECD member	403	0.452776	39 out of 43	9.52381
Earth and Space Sciences	Mexico	OECD member	1211	0.445288	40 out of 43	7.14286
Earth and Space Sciences	Lithuania	OECD member	198	0.417146	41 out of 43	4.7619
Earth and Space Sciences	Russia	Non-OECD economy	3247	0.381337	42 out of 43	2.38095
Earth and Space Sciences	Slovakia	OECD member	402	0.377611	43 out of 43	0
Economics	Singapore	Non-OECD economy	238	1.3104	1 out of 36	100
Economics	Netherlands	OECD member	1146	1.25991	2 out of 36	97.1429
Economics	China	Non-OECD economy	1829	1.18344	3 out of 36	94.2857
Economics	United States	OECD member	11072	1.14019	4 out of 36	91.4286
Economics	Switzerland	OECD member	425	1.13087	5 out of 36	88.5714
Economics	United Kingdom	OECD member	3871	1.13021	6 out of 36	85.7143
Economics	Australia	OECD member	1965	1.10424	7 out of 36	82.8571
Economics	Germany	OECD member	1507	1.06606	8 out of 36	80
Economics	Denmark	OECD member	408	1.04698	9 out of 36	77.1429
Economics	India	Non-OECD economy	267	1.03188	10 out of 36	74.2857
Economics	Belgium	OECD member	372	1.01079	11 out of 36	71.4286
Economics	South Korea	OECD member	496	0.994154	12 out of 36	68.5714
Economics	Lithuania	OECD member	130	0.979482	13 out of 36	65.7143
Economics	Ireland	OECD member	222	0.976774	14 out of 36	62.8571
Economics	Sweden	OECD member	639	0.955309	15 out of 36	60
Economics	Finland	OECD member	362	0.946417	16 out of 36	57.1429
Economics	South Africa	Non-OECD economy	219	0.923078	17 out of 36	54.2857
Economics	Italy	OECD member	1793	0.900498	18 out of 36	51.4286
Economics	France	OECD member	1080	0.89633	19 out of 36	48.5714
Economics	Canada	OECD member	1448	0.895166	20 out of 36	45.7143
Economics	New Zealand	OECD member	375	0.887938	21 out of 36	42.8571
Economics	Norway	OECD member	393	0.865231	22 out of 36	40
Economics	Austria	OECD member	269	0.860388	23 out of 36	37.1429
Economics	Turkey	OECD member	369	0.812488	24 out of 36	34.2857
Economics	Portugal	OECD member	368	0.794067	25 out of 36	31.4286
Economics	Spain	OECD member	1962	0.775052	26 out of 36	28.5714
Economics	Greece	OECD member	297	0.769007	27 out of 36	25.7143
Economics	Taiwan	Non-OECD economy	507	0.664164	28 out of 36	22.8571
Economics	Israel	OECD member	299	0.643846	29 out of 36	20
Economics	Japan	OECD member	418	0.635016	30 out of 36	17.1429
Economics	Chile	OECD member	159	0.609646	31 out of 36	14.2857
Economics	Brazil	Non-OECD economy	310	0.583606	32 out of 36	11.4286
Economics	Poland	OECD member	434	0.517002	33 out of 36	8.57143
Economics	Russia	Non-OECD economy	209	0.467559	34 out of 36	5.71429
Economics	Czech Republic	OECD member	653	0.408934	35 out of 36	2.85714
Economics	Slovakia	OECD member	394	0.363176	36 out of 36	0
Engineering	Singapore	Non-OECD economy	2931	2.14807	1 out of 44	100
Engineering	Australia	OECD member	6231	1.85082	2 out of 44	97.6744
Engineering	Denmark	OECD member	1602	1.41743	3 out of 44	95.3488
Engineering	Switzerland	OECD member	2984	1.37665	4 out of 44	93.0233
Engineering	Canada	OECD member	7671	1.36827	5 out of 44	90.6977
Engineering	United States	OECD member	47962	1.33068	6 out of 44	88.3721
Engineering	United Kingdom	OECD member	12792	1.25382	7 out of 44	86.0465
Engineering	Luxembourg	OECD member	231	1.19518	8 out of 44	83.7209
Engineering	China	Non-OECD economy	79827	1.19058	9 out of 44	81.3953
Engineering	Netherlands	OECD member	3546	1.1481	10 out of 44	79.0698
Engineering	New Zealand	OECD member	818	1.08648	11 out of 44	76.7442
Engineering	Israel	OECD member	1547	1.07246	12 out of 44	74.4186
Engineering	Ireland	OECD member	1146	1.04652	13 out of 44	72.093
Engineering	Finland	OECD member	2347	1.03594	14 out of 44	69.7674
Engineering	Belgium	OECD member	2565	1.0224	15 out of 44	67.4419
Engineering	South Korea	OECD member	12489	1.01987	16 out of 44	65.1163
Engineering	Sweden	OECD member	3297	1.01899	17 out of 44	62.7907
Engineering	Italy	OECD member	13115	1.00329	18 out of 44	60.4651
Engineering	Norway	OECD member	1507	0.999807	19 out of 44	58.1395
Engineering	Portugal	OECD member	3235	0.96585	20 out of 44	55.814
Engineering	Germany	OECD member	15193	0.869829	21 out of 44	53.4884
Engineering	South Africa	Non-OECD economy	1132	0.858225	22 out of 44	51.1628
Engineering	India	Non-OECD economy	19597	0.82467	23 out of 44	48.8372
Engineering	Austria	OECD member	2285	0.820567	24 out of 44	46.5116
Engineering	Spain	OECD member	11668	0.748464	25 out of 44	44.186
Engineering	Greece	OECD member	2562	0.742113	26 out of 44	41.8605
Engineering	Turkey	OECD member	5865	0.712316	27 out of 44	39.5349
Engineering	Slovenia	OECD member	980	0.702016	28 out of 44	37.2093
Engineering	Estonia	OECD member	326	0.684573	29 out of 44	34.8837
Engineering	Chile	OECD member	832	0.678423	30 out of 44	32.5581
Engineering	Taiwan	Non-OECD economy	5106	0.671602	31 out of 44	30.2326
Engineering	France	OECD member	13697	0.627324	32 out of 44	27.907
Engineering	Japan	OECD member	14417	0.606454	33 out of 44	25.5814
Engineering	Hungary	OECD member	1000	0.561266	34 out of 44	23.2558
Engineering	Poland	OECD member	7208	0.517873	35 out of 44	20.9302
Engineering	Czech Republic	OECD member	3201	0.514176	36 out of 44	18.6047
Engineering	Brazil	Non-OECD economy	8067	0.508796	37 out of 44	16.2791
Engineering	Colombia	OECD member	761	0.47034	38 out of 44	13.9535
Engineering	Mexico	OECD member	3252	0.389033	39 out of 44	11.6279
Engineering	Slovakia	OECD member	1301	0.36804	40 out of 44	9.30233
Engineering	Argentina	Non-OECD economy	951	0.361605	41 out of 44	6.97674
Engineering	Lithuania	OECD member	727	0.340817	42 out of 44	4.65116
Engineering	Russia	Non-OECD economy	8262	0.319489	43 out of 44	2.32558
Engineering	Latvia	OECD member	342	0.275283	44 out of 44	0
Mathematics	Singapore	Non-OECD economy	145	1.36043	1 out of 39	100
Mathematics	Switzerland	OECD member	339	1.28721	2 out of 39	97.3684
Mathematics	South Africa	Non-OECD economy	183	1.26836	3 out of 39	94.7368
Mathematics	Belgium	OECD member	333	1.24138	4 out of 39	92.1053
Mathematics	Denmark	OECD member	158	1.23553	5 out of 39	89.4737
Mathematics	Finland	OECD member	190	1.19553	6 out of 39	86.8421
Mathematics	China	Non-OECD economy	6512	1.17242	7 out of 39	84.2105
Mathematics	United States	OECD member	7973	1.1586	8 out of 39	81.5789
Mathematics	Australia	OECD member	574	1.13292	9 out of 39	78.9474
Mathematics	United Kingdom	OECD member	1767	1.12984	10 out of 39	76.3158
Mathematics	Slovenia	OECD member	135	1.11654	11 out of 39	73.6842
Mathematics	Germany	OECD member	2074	1.09886	12 out of 39	71.0526
Mathematics	Norway	OECD member	222	1.07151	13 out of 39	68.4211
Mathematics	Austria	OECD member	443	1.02062	14 out of 39	65.7895
Mathematics	Italy	OECD member	2346	1.00309	15 out of 39	63.1579
Mathematics	Turkey	OECD member	942	0.972378	16 out of 39	60.5263
Mathematics	Netherlands	OECD member	468	0.971914	17 out of 39	57.8947
Mathematics	Ireland	OECD member	101	0.965987	18 out of 39	55.2632
Mathematics	South Korea	OECD member	715	0.941	19 out of 39	52.6316
Mathematics	Canada	OECD member	1184	0.928658	20 out of 39	50
Mathematics	Israel	OECD member	488	0.894323	21 out of 39	47.3684
Mathematics	France	OECD member	2617	0.878252	22 out of 39	44.7368
Mathematics	Sweden	OECD member	330	0.863869	23 out of 39	42.1053
Mathematics	Chile	OECD member	313	0.841248	24 out of 39	39.4737
Mathematics	India	Non-OECD economy	1126	0.840974	25 out of 39	36.8421
Mathematics	Brazil	Non-OECD economy	1004	0.791952	26 out of 39	34.2105
Mathematics	Taiwan	Non-OECD economy	462	0.758497	27 out of 39	31.5789
Mathematics	Poland	OECD member	857	0.739596	28 out of 39	28.9474
Mathematics	Japan	OECD member	1327	0.723697	29 out of 39	26.3158
Mathematics	New Zealand	OECD member	109	0.717205	30 out of 39	23.6842
Mathematics	Russia	Non-OECD economy	1395	0.704068	31 out of 39	21.0526
Mathematics	Spain	OECD member	1949	0.69835	32 out of 39	18.4211
Mathematics	Hungary	OECD member	284	0.698138	33 out of 39	15.7895
Mathematics	Greece	OECD member	303	0.69436	34 out of 39	13.1579
Mathematics	Czech Republic	OECD member	409	0.685633	35 out of 39	10.5263
Mathematics	Argentina	Non-OECD economy	216	0.674479	36 out of 39	7.89474
Mathematics	Portugal	OECD member	453	0.639923	37 out of 39	5.26316
Mathematics	Slovakia	OECD member	109	0.633357	38 out of 39	2.63158
Mathematics	Mexico	OECD member	367	0.491857	39 out of 39	0
Physics	Singapore	Non-OECD economy	768	1.8503	1 out of 43	100
Physics	Australia	OECD member	2551	1.6028	2 out of 43	97.619
Physics	Denmark	OECD member	957	1.44722	3 out of 43	95.2381
Physics	United States	OECD member	33712	1.24334	4 out of 43	92.8571
Physics	United Kingdom	OECD member	9162	1.22433	5 out of 43	90.4762
Physics	Canada	OECD member	3512	1.16846	6 out of 43	88.0952
Physics	Netherlands	OECD member	2285	1.16242	7 out of 43	85.7143
Physics	Slovenia	OECD member	277	1.15896	8 out of 43	83.3333
Physics	New Zealand	OECD member	244	1.14204	9 out of 43	80.9524
Physics	Belgium	OECD member	1483	1.13853	10 out of 43	78.5714
Physics	Switzerland	OECD member	3116	1.12473	11 out of 43	76.1905
Physics	Israel	OECD member	1348	1.12135	12 out of 43	73.8095
Physics	China	Non-OECD economy	24924	1.09096	13 out of 43	71.4286
Physics	Sweden	OECD member	1837	1.08206	14 out of 43	69.0476
Physics	Portugal	OECD member	1068	1.05385	15 out of 43	66.6667
Physics	Germany	OECD member	14031	1.04554	16 out of 43	64.2857
Physics	South Africa	Non-OECD economy	720	1.04255	17 out of 43	61.9048
Physics	Finland	OECD member	1036	1.03345	18 out of 43	59.5238
Physics	Austria	OECD member	1167	1.01192	19 out of 43	57.1429
Physics	Estonia	OECD member	174	0.966254	20 out of 43	54.7619
Physics	Italy	OECD member	9204	0.95495	21 out of 43	52.381
Physics	South Korea	OECD member	3445	0.948342	22 out of 43	50
Physics	Spain	OECD member	5326	0.936359	23 out of 43	47.619
Physics	India	Non-OECD economy	8186	0.909366	24 out of 43	45.2381
Physics	Chile	OECD member	815	0.899491	25 out of 43	42.8571
Physics	Greece	OECD member	1105	0.88709	26 out of 43	40.4762
Physics	Turkey	OECD member	2090	0.878713	27 out of 43	38.0952
Physics	Ireland	OECD member	467	0.876468	28 out of 43	35.7143
Physics	Japan	OECD member	11665	0.862046	29 out of 43	33.3333
Physics	France	OECD member	10310	0.818688	30 out of 43	30.9524
Physics	Norway	OECD member	697	0.77648	31 out of 43	28.5714
Physics	Taiwan	Non-OECD economy	1755	0.737179	32 out of 43	26.1905
Physics	Hungary	OECD member	646	0.709283	33 out of 43	23.8095
Physics	Brazil	Non-OECD economy	3360	0.652749	34 out of 43	21.4286
Physics	Poland	OECD member	4157	0.649385	35 out of 43	19.0476
Physics	Czech Republic	OECD member	1589	0.625436	36 out of 43	16.6667
Physics	Lithuania	OECD member	352	0.509462	37 out of 43	14.2857
Physics	Colombia	OECD member	356	0.507711	38 out of 43	11.9048
Physics	Argentina	Non-OECD economy	890	0.487781	39 out of 43	9.52381
Physics	Mexico	OECD member	1903	0.479014	40 out of 43	7.14286
Physics	Russia	Non-OECD economy	14327	0.478332	41 out of 43	4.7619
Physics	Latvia	OECD member	163	0.454003	42 out of 43	2.38095
Physics	Slovakia	OECD member	482	0.45115	43 out of 43	0
Political and social sciences	Taiwan	Non-OECD economy	285	1.55433	1 out of 36	100
Political and social sciences	Netherlands	OECD member	1183	1.47796	2 out of 36	97.1429
Political and social sciences	Singapore	Non-OECD economy	251	1.41101	3 out of 36	94.2857
Political and social sciences	China	Non-OECD economy	784	1.24526	4 out of 36	91.4286
Political and social sciences	Switzerland	OECD member	375	1.22917	5 out of 36	88.5714
Political and social sciences	Belgium	OECD member	440	1.21351	6 out of 36	85.7143
Political and social sciences	United Kingdom	OECD member	4523	1.11427	7 out of 36	82.8571
Political and social sciences	Denmark	OECD member	320	1.11256	8 out of 36	80
Political and social sciences	Australia	OECD member	2033	1.10425	9 out of 36	77.1429
Political and social sciences	Norway	OECD member	488	1.0447	10 out of 36	74.2857
Political and social sciences	Israel	OECD member	562	1.03695	11 out of 36	71.4286
Political and social sciences	United States	OECD member	15291	1.01175	12 out of 36	68.5714
Political and social sciences	Sweden	OECD member	654	1.00163	13 out of 36	65.7143
Political and social sciences	Ireland	OECD member	285	0.978702	14 out of 36	62.8571
Political and social sciences	Austria	OECD member	211	0.97236	15 out of 36	60
Political and social sciences	Germany	OECD member	1457	0.960533	16 out of 36	57.1429
Political and social sciences	Canada	OECD member	1705	0.923218	17 out of 36	54.2857
Political and social sciences	Finland	OECD member	369	0.89268	18 out of 36	51.4286
Political and social sciences	New Zealand	OECD member	320	0.826289	19 out of 36	48.5714
Political and social sciences	South Africa	Non-OECD economy	320	0.815619	20 out of 36	45.7143
Political and social sciences	South Korea	OECD member	184	0.791832	21 out of 36	42.8571
Political and social sciences	Italy	OECD member	529	0.762055	22 out of 36	40
Political and social sciences	Hungary	OECD member	107	0.727204	23 out of 36	37.1429
Political and social sciences	Chile	OECD member	197	0.697915	24 out of 36	34.2857
Political and social sciences	Poland	OECD member	199	0.695724	25 out of 36	31.4286
Political and social sciences	France	OECD member	349	0.644165	26 out of 36	28.5714
Political and social sciences	Turkey	OECD member	448	0.618078	27 out of 36	25.7143
Political and social sciences	Greece	OECD member	141	0.604161	28 out of 36	22.8571
Political and social sciences	Spain	OECD member	1597	0.598297	29 out of 36	20
Political and social sciences	Portugal	OECD member	273	0.518739	30 out of 36	17.1429
Political and social sciences	Japan	OECD member	209	0.496005	31 out of 36	14.2857
Political and social sciences	Czech Republic	OECD member	319	0.465734	32 out of 36	11.4286
Political and social sciences	Brazil	Non-OECD economy	197	0.441765	33 out of 36	8.57143
Political and social sciences	Mexico	OECD member	110	0.409926	34 out of 36	5.71429
Political and social sciences	Slovakia	OECD member	121	0.342004	35 out of 36	2.85714
Political and social sciences	Russia	Non-OECD economy	298	0.277532	36 out of 36	0
Psychology	Netherlands	OECD member	932	1.4359	1 out of 27	100
Psychology	Australia	OECD member	886	1.41639	2 out of 27	96.1538
Psychology	Belgium	OECD member	353	1.35783	3 out of 27	92.3077
Psychology	New Zealand	OECD member	170	1.28834	4 out of 27	88.4615
Psychology	United Kingdom	OECD member	2096	1.12572	5 out of 27	84.6154
Psychology	Switzerland	OECD member	301	1.09809	6 out of 27	80.7692
Psychology	Germany	OECD member	1631	1.06051	7 out of 27	76.9231
Psychology	United States	OECD member	11351	1.03451	8 out of 27	73.0769
Psychology	Sweden	OECD member	244	1.01549	9 out of 27	69.2308
Psychology	Finland	OECD member	165	0.972863	10 out of 27	65.3846
Psychology	Israel	OECD member	347	0.94443	11 out of 27	61.5385
Psychology	Austria	OECD member	150	0.937776	12 out of 27	57.6923
Psychology	Canada	OECD member	1542	0.932395	13 out of 27	53.8462
Psychology	Norway	OECD member	231	0.884651	14 out of 27	50
Psychology	Italy	OECD member	871	0.884647	15 out of 27	46.1538
Psychology	Singapore	Non-OECD economy	103	0.784633	16 out of 27	42.3077
Psychology	China	Non-OECD economy	643	0.783198	17 out of 27	38.4615
Psychology	Poland	OECD member	211	0.770104	18 out of 27	34.6154
Psychology	Spain	OECD member	1322	0.757884	19 out of 27	30.7692
Psychology	Portugal	OECD member	294	0.657394	20 out of 27	26.9231
Psychology	Turkey	OECD member	128	0.63989	21 out of 27	23.0769
Psychology	France	OECD member	562	0.568477	22 out of 27	19.2308
Psychology	South Africa	Non-OECD economy	140	0.544055	23 out of 27	15.3846
Psychology	Chile	OECD member	133	0.403915	24 out of 27	11.5385
Psychology	Brazil	Non-OECD economy	150	0.31584	25 out of 27	7.69231
Psychology	Japan	OECD member	326	0.298527	26 out of 27	3.84615
Psychology	Russia	Non-OECD economy	163	0.194172	27 out of 27	0
_Overall	Singapore	Non-OECD economy	9501	1.60624	1 out of 46	100
_Overall	Australia	OECD member	51720	1.46327	2 out of 46	97.7778
_Overall	Denmark	OECD member	15829	1.31917	3 out of 46	95.5556
_Overall	Netherlands	OECD member	39905	1.29017	4 out of 46	93.3333
_Overall	Switzerland	OECD member	25412	1.26176	5 out of 46	91.1111
_Overall	United Kingdom	OECD member	110039	1.25554	6 out of 46	88.8889
_Overall	United States	OECD member	480309	1.20911	7 out of 46	86.6667
_Overall	Canada	OECD member	62093	1.172	8 out of 46	84.4444
_Overall	Belgium	OECD member	18863	1.16769	9 out of 46	82.2222
_Overall	New Zealand	OECD member	7678	1.13492	10 out of 46	80
_Overall	Luxembourg	OECD member	737	1.12028	11 out of 46	77.7778
_Overall	China	Non-OECD economy	241691	1.09827	12 out of 46	75.5556
_Overall	Sweden	OECD member	24868	1.09191	13 out of 46	73.3333
_Overall	Germany	OECD member	106584	1.06087	14 out of 46	71.1111
_Overall	Ireland	OECD member	7919	1.04569	15 out of 46	68.8889
_Overall	South Korea	OECD member	41665	1.03601	16 out of 46	66.6667
_Overall	South Africa	Non-OECD economy	9341	1.01394	17 out of 46	64.4444
_Overall	Austria	OECD member	15106	0.958797	18 out of 46	62.2222
_Overall	Finland	OECD member	13456	0.95657	19 out of 46	60
_Overall	Norway	OECD member	13210	0.942088	20 out of 46	57.7778
_Overall	Italy	OECD member	103604	0.902459	21 out of 46	55.5556
_Overall	Israel	OECD member	14940	0.897236	22 out of 46	53.3333
_Overall	Portugal	OECD member	16431	0.863953	23 out of 46	51.1111
_Overall	Iceland	OECD member	912	0.860528	24 out of 46	48.8889
_Overall	India	Non-OECD economy	65134	0.817206	25 out of 46	46.6667
_Overall	France	OECD member	88405	0.79698	26 out of 46	44.4444
_Overall	Taiwan	Non-OECD economy	19851	0.765931	27 out of 46	42.2222
_Overall	Spain	OECD member	78949	0.748046	28 out of 46	40
_Overall	Slovenia	OECD member	3842	0.73183	29 out of 46	37.7778
_Overall	Greece	OECD member	14551	0.731526	30 out of 46	35.5556
_Overall	Estonia	OECD member	1892	0.730473	31 out of 46	33.3333
_Overall	Chile	OECD member	7851	0.67122	32 out of 46	31.1111
_Overall	Japan	OECD member	110215	0.655597	33 out of 46	28.8889
_Overall	Poland	OECD member	36865	0.62726	34 out of 46	26.6667
_Overall	Costa Rica	OECD member	377	0.612057	35 out of 46	24.4444
_Overall	Czech Republic	OECD member	15785	0.606158	36 out of 46	22.2222
_Overall	Brazil	Non-OECD economy	64344	0.591492	37 out of 46	20
_Overall	Hungary	OECD member	8374	0.571353	38 out of 46	17.7778
_Overall	Colombia	OECD member	3737	0.536636	39 out of 46	15.5556
_Overall	Turkey	OECD member	39368	0.527494	40 out of 46	13.3333
_Overall	Mexico	OECD member	18999	0.457207	41 out of 46	11.1111
_Overall	Lithuania	OECD member	3071	0.446904	42 out of 46	8.88889
_Overall	Argentina	Non-OECD economy	13021	0.444048	43 out of 46	6.66667
_Overall	Slovakia	OECD member	5267	0.418671	44 out of 46	4.44444
_Overall	Russia	Non-OECD economy	48139	0.399263	45 out of 46	2.22222
_Overall	Latvia	OECD member	1277	0.34444	46 out of 46	0
